# Supplementary material for: Female sexual function index for screening of female sexual dysfunction using DSM-5-TR criteria in Thai women: A prospective cross-sectional diagnostic study
Source: PLoS One. 2024 Feb 22;19(2):e0298935. doi: 10.1371/journal.pone.0298935 (PMC10883536; doi:10.1371/journal.pone.0298935)
Supplement: S1 Data — (CSV) [file pone.0298935.s001.csv]

	id	age	wt	ht	edu	occ	inc	sts	child	ud	udspe	schx	alcohol	smoking	cannobis	illicit	kratom	drug	antihyper	antianxie	antidepe	hormone	hypnotic	contcp	dating	condom	injection	implant	device	steril	pill	coitus	feel	mens	sxorn	partn	freq	selfsx	desire	arousal	lubricant	orgasmic	satisfied	pain	b01	b02	b03	b04	b05
1	1	43	45	155	graduated master degree	government employer	21001-25000	married	1	no		no	no	no	no	no	no	no	no	no	no	no	no	yes	no	no	no	no	no	no	no	yes	no distress	premenopause	heterosexual	living together	2-3 per month	no	no	no	no	no	no	no	3	3	3	3	3
2	2	35	55	165	study doctoral degree	civil servant	50000-59999	single	0	no		no	no	no	no	no	no	no	no	no	no	no	no	yes	no	yes	no	no	no	no	no	no	no distress	premenopause	heterosexual	not living together	1 per month	no	no	no	no	no	no	no	4	3	4	3	4
3	3	43	65	157	graduated bachelor degree	civil servant	10001-17000	legally married	1	no		no	no	no	no	no	no	no	no	no	no	no	no	yes	no	no	no	no	no	no	yes	no	no distress	premenopause	heterosexual	not living together	1 per week	no	no	no	no	no	no	no	3	2	2	2	3
4	4	44	70	150	graduated high school	civil servant	10001-17000	divorce	2	no		no	no	no	no	no	no	no	no	no	no	no	no	yes	no	no	no	no	no	yes	no	yes	no distress	postmenopause	polysexual	not living together	1 per month	no	no	no	no	no	no	no	1	1	1	1	1
5	5	40	63	153	graduated bachelor degree	government employer	10001-17000	legally married	1	yes	dyslipidemia	no	no	no	no	no	no	yes	no	no	no	no	no	no	no	no	no	no	no	no	no	no	no distress	premenopause	heterosexual	living together	2-3 per week	no	no	no	no	no	no	no	1	2	1	1	3
6	6	50	56	160	graduated master degree	civil servant	40000-49999	legally married	2	yes	dyslipidemia	no	no	no	no	no	no	yes	no	no	no	no	no	yes	no	yes	no	no	no	no	no	no	no distress	premenopause	heterosexual	living together	2-3 per month	no	no	no	no	no	no	no	2	3	4	3	3
7	7	37	59	148	graduated bachelor degree	government employer	10001-17000	legally married	1	no		yes	yes	no	no	no	no	no	no	no	no	no	no	no	no	no	no	no	no	no	no	no	no distress	premenopause	heterosexual	living together	2-3 per month	no	no	no	no	no	no	no	3	3	5	3	4
8	8	46	55	155	graduated bachelor degree	civil servant	10001-17000	legally married	1	no		no	no	no	no	no	no	no	no	no	no	no	no	no	no	no	no	no	no	no	no	no	no distress	premenopause	heterosexual	living together	2-3 per week	no	no	no	no	no	no	no	3	3	3	3	3
9	9	38	60	155	graduated high school	government employer	10001-17000	married	4	yes	allergic rhinitis	no	no	no	no	no	no	yes	no	no	no	no	no	yes	no	no	no	no	no	no	no	yes	distress	premenopause	heterosexual	living together	1 per month	yes	yes	no	no	no	no	no	1	2	3	3	3
10	10	47	64	150	graduated associated	government employer	17001-21000	legally married	2	yes	dyslipidemia	no	no	no	no	no	no	yes	no	no	no	no	no	yes	no	no	no	no	no	yes	no	no	no distress	premenopause	heterosexual	living together	1 per week	no	no	no	no	no	no	no	3	3	4	3	4
11	11	35	48	150	graduated associated	government employer	10001-17000	legally married	2	no		no	no	no	no	no	no	no	no	no	no	no	no	yes	no	yes	no	no	no	no	no	no	no distress	premenopause	heterosexual	living together	2-3 per week	no	no	no	no	no	no	no	3	3	4	3	4
12	12	52	54.5	161	graduated bachelor degree	government employer	30000-39999	legally married	1	yes	allergic rhinitis	no	no	no	no	no	no	yes	no	no	no	no	no	yes	no	yes	no	no	no	no	no	no	no distress	postmenopause	heterosexual	living together	1-2 per year	yes	yes	no	no	no	no	no	1	2	0	0	0
13	13	33	55	149	graduated bachelor degree	government employer	17001-21000	married	0	no		no	no	no	no	no	no	no	no	no	no	no	no	yes	no	no	no	no	no	no	no	yes	no distress	premenopause	heterosexual	living together	1 per week	yes	yes	yes	yes	yes	no	no	1	1	1	2	2
14	14	38	68	153	graduated bachelor degree	civil servant	10001-17000	legally married	2	yes	diabetes mellitus	yes	yes	no	no	no	no	yes	no	no	no	no	no	yes	no	no	no	no	no	yes	no	no	no distress	premenopause	heterosexual	living together	2-3 per week	no	no	no	no	no	no	no	2	4	3	3	5
15	15	42	54	154	graduated bachelor degree	civil servant	30000-39999	legally married	0	no		yes	yes	no	no	no	no	no	no	no	no	no	no	no	no	no	no	no	no	no	no	no	distress	premenopause	heterosexual	living together	2-3 per month	yes	yes	yes	yes	yes	yes	no	2	2	2	2	2
16	16	37	80	165	graduated associated	civil servant	10001-17000	divorce	2	no		no	no	no	no	no	no	no	no	no	no	no	no	no	no	no	no	no	no	no	no	no	no distress	premenopause	heterosexual	not living together	none per year	yes	yes	yes	yes	yes	yes	no	1	1	0	0	0
17	17	42	49	149	graduated bachelor degree	government employer	30000-39999	legally married	2	no		no	no	no	no	no	no	no	no	no	no	no	no	yes	no	no	no	no	no	yes	no	no	no distress	premenopause	heterosexual	living together	2-3 per week	yes	no	no	yes	no	no	no	2	3	4	2	3
18	18	32	50	163	graduated bachelor degree	government employer	10001-17000	legally married	3	no		no	no	no	no	no	no	no	no	no	no	no	no	yes	no	no	no	no	no	yes	no	no	no distress	premenopause	heterosexual	living together	2-3 per week	no	no	no	no	no	no	no	2	3	5	2	5
19	19	56	64	157	graduated bachelor degree	civil servant	50000-59999	legally married	2	no		no	no	no	no	no	no	no	no	no	no	no	no	yes	no	no	no	no	no	yes	no	no	no distress	postmenopause	heterosexual	living together	2-3 per week	yes	no	no	no	yes	no	no	1	2	1	1	2
20	20	40	48	153	graduated bachelor degree	civil servant	25001-29999	legally married	3	no		no	no	no	no	no	no	no	no	no	no	no	no	yes	no	no	no	no	no	yes	no	no	no distress	premenopause	heterosexual	living together	1 per week	no	no	no	no	no	no	no	2	3	4	4	4
21	21	41	54	150	graduated bachelor degree	civil servant	40000-49999	legally married	2	yes	allergic rhinitic migraine	no	no	no	no	no	no	yes	no	no	no	no	no	yes	no	no	no	no	no	no	yes	no	no distress	premenopause	heterosexual	living together	1 per month	no	no	no	no	no	no	no	2	3	3	3	3
22	22	23	47	153	study high school	government employer	5001-10000	single	0	no		no	no	no	no	no	no	no	no	no	no	no	no	yes	no	no	no	no	no	no	yes	no	no distress	premenopause	heterosexual	not living together	1 per week	no	no	no	no	no	no	no	2	3	3	3	3
23	23	33	48	155	graduated high school	employer	5001-10000	legally married	1	no		no	no	no	no	no	no	no	no	no	no	no	no	yes	no	no	no	yes	no	no	no	no	no distress	premenopause	heterosexual	living together	2-3 per week	no	no	no	no	no	no	no	1	3	2	3	3
24	24	46	61.2	154	graduated high school	government employer	10001-17000	married	2	no		no	no	no	no	no	no	no	no	no	no	no	no	yes	no	no	no	no	no	no	yes	no	no distress	premenopause	heterosexual	living together	2-3 per week	no	no	no	no	no	no	no	2	3	1	2	3
25	25	50	53	156	graduated high school	government employer	21001-25000	legally married	1	yes	thalassemia trait	no	no	no	no	no	no	yes	no	no	no	no	no	yes	no	yes	no	no	no	no	no	no	no distress	premenopause	heterosexual	living together	1 per week	no	no	no	no	no	no	no	3	3	3	3	4
26	26	59	67	156	graduated bachelor degree	civil servant	>60000	legally married	2	yes	dyslipidemia hypertension	no	no	no	no	no	no	yes	yes	no	no	no	no	yes	no	no	no	no	no	yes	no	no	no distress	postmenopause	asexual	living together	1 per month	no	no	no	no	no	no	no	1	1	1	1	1
27	27	27	65	165	graduated bachelor degree	civil servant	30000-39999	living together not legally marr	0	no		no	no	no	no	no	no	no	no	no	no	no	no	no	no	no	no	no	no	no	no	no	no distress	premenopause	heterosexual	living together	2-3 per month	no	no	no	no	no	no	no	2	3	5	3	4
28	28	59	65	157	graduated associated	civil servant	>60000	legally married	2	no		no	no	no	no	no	no	yes	no	no	no	no	no	yes	no	no	no	no	no	yes	no	no	no distress	postmenopause	heterosexual	living together	1-2 per year	yes	yes	no	yes	yes	no	yes	1	1	0	0	0
29	29	31	56.7	163	graduated associated	government employer	5001-10000	living together not legally marr	1	no		no	no	no	no	no	no	no	no	no	no	no	no	yes	no	no	yes	no	no	no	no	no	no distress	premenopause	heterosexual	living together	2-3 per week	no	no	no	no	no	no	no	3	3	4	4	4
30	30	47	45	165	graduated high school	civil servant	17001-21000	legally married	0	no		no	no	no	no	no	no	no	no	no	no	no	no	no	no	no	no	no	no	no	no	no	no distress	premenopause	heterosexual	living together	1 per month	no	no	no	no	no	no	no	3	3	3	3	3
31	31	30	70	148	graduated bachelor degree	employer	10001-17000	legally married	1	no		no	no	no	no	no	no	no	no	no	no	no	no	no	no	no	no	no	no	no	no	no	no distress	premenopause	heterosexual	living together	2-3 per month	no	no	no	no	no	no	no	3	3	5	3	3
32	32	19	74	165	graduated high school	work for hire	5001-10000	living together not legally marr	0	yes	allergic rhinitis	no	no	no	no	no	no	no	no	no	no	no	no	yes	no	no	no	no	no	no	yes	no	distress	premenopause	heterosexual	living together	>3 per week	no	no	no	no	no	no	no	2	3	0	3	3
33	33	43	97	163	graduated bachelor degree	civil servant	40000-49999	legally married	2	no		no	no	no	no	no	no	no	no	no	no	no	no	yes	no	yes	no	no	no	no	no	no	no distress	premenopause	heterosexual	living together	1 per week	no	no	no	no	no	no	no	2	3	3	3	3
34	34	27	60	168	graduated bachelor degree	civil servant	21001-25000	legally married	1	no		no	no	no	no	no	no	no	no	no	no	no	no	yes	no	yes	no	no	no	no	no	no	no distress	premenopause	polysexual	living together	2-3 per week	no	no	no	no	no	no	no	4	3	4	3	4
35	35	26	86	165	graduated high school	government employer	5001-10000	single	0	no		no	no	no	no	no	no	yes	no	no	no	no	yes	yes	no	no	no	no	no	no	yes	no	no distress	premenopause	heterosexual	not living together	2-3 per week	no	no	no	no	no	no	no	3	4	3	3	4
36	36	34	58.5	161	graduated bachelor degree	government employer	25001-29999	legally married	0	yes	GERD IBS	no	no	no	no	no	no	yes	no	no	no	no	no	no	no	no	no	no	no	no	no	no	no distress	premenopause	heterosexual	living together	>3 per week	no	no	no	no	no	no	no	5	4	5	4	4
37	37	47	62	167	graduated bachelor degree	government employer	40000-49999	legally married	2	no		no	no	no	no	no	no	no	no	no	no	no	no	yes	no	no	no	no	yes	no	no	no	no distress	premenopause	heterosexual	living together	2-3 per month	yes	no	no	no	no	no	yes	3	2	3	3	3
38	38	35	60	163	graduated high school	employer	10001-17000	married	2	no		no	no	no	no	no	no	no	no	no	no	no	no	yes	no	no	no	no	no	no	no	yes	no distress	premenopause	heterosexual	living together	1 per week	yes	no	no	no	yes	no	no	3	3	4	3	3
39	39	39	64	156	graduated associated	employer	10001-17000	legally married	2	no		no	no	no	no	no	no	no	no	no	no	no	no	yes	no	no	no	no	no	yes	no	no	no distress	premenopause	heterosexual	living together	>3 per week	no	no	no	no	no	no	no	2	3	1	3	3
40	40	42	58	157	graduated bachelor degree	employer	40000-49999	legally married	3	no		no	no	no	no	no	no	no	no	no	no	no	no	yes	no	no	no	no	no	yes	no	no	no distress	premenopause	heterosexual	living together	>3 per week	no	no	no	no	no	no	no	5	4	5	4	5
41	41	43	48	150	graduated bachelor degree	employer	25001-29999	legally married	2	no		no	no	no	no	no	no	no	no	no	no	no	no	no	no	no	no	no	no	no	no	no	no distress	premenopause	heterosexual	living together	2-3 per month	yes	no	no	no	no	no	yes	4	2	3	3	3
42	42	34	69	168	graduated bachelor degree	employer	10001-17000	single	0	no		no	no	no	no	no	no	no	no	no	no	no	no	no	no	no	no	no	no	no	no	no	no distress	premenopause	polysexual	not living together	1 per month	yes	yes	no	no	no	no	no	1	2	3	3	3
43	43	32	54	167	graduated bachelor degree	employer	25001-29999	married	2	yes	dyspepsia	yes	yes	no	no	no	no	yes	no	no	yes	no	no	yes	no	no	yes	no	no	no	no	no	no distress	premenopause	heterosexual	living together	>3 per week	no	no	no	no	no	no	no	4	4	4	4	4
44	44	43	56	150	graduated bachelor degree	employer	10001-17000	legally married	2	yes	hypertension	no	no	no	no	no	no	no	no	no	no	no	no	yes	no	no	no	no	no	no	no	yes	no distress	premenopause	heterosexual	living together	2-3 per month	no	no	no	no	no	no	no	3	3	2	1	3
45	45	48	54	152	graduated bachelor degree	civil servant	>60000	legally married	2	yes	dyslipidemia, atrial fibrillation	no	no	no	no	no	no	yes	yes	no	no	no	no	yes	no	no	no	no	no	yes	no	no	no distress	postmenopause	heterosexual	living together	1 per week	yes	yes	no	no	no	no	no	2	2	2	2	2
46	46	29	93	156	graduated high school	government employer	5001-10000	married	2	no		no	no	no	no	no	no	no	no	no	no	no	no	yes	no	no	no	yes	no	no	no	no	no distress	premenopause	heterosexual	living together	2-3 per month	no	no	no	no	no	no	no	2	3	1	2	1
47	47	39	78	156	graduated high school	government employer	5001-10000	living together not legally marr	3	no		no	no	no	no	no	no	yes	no	no	no	no	no	yes	no	no	no	yes	no	no	no	no	no distress	premenopause	heterosexual	living together	2-3 per week	no	no	no	no	no	no	no	2	3	3	3	3
48	48	53	55	152	no	government employer	5001-10000	legally married	1	no		no	no	no	no	no	no	no	no	no	no	no	no	no	no	no	no	no	no	no	no	no	no distress	postmenopause	heterosexual	living together	1 per week	no	no	no	no	no	no	no	1	3	3	3	3
49	49	27	49	160	graduated bachelor degree	employer	21001-25000	legally married	0	no		no	no	no	no	no	no	no	no	no	no	no	no	yes	no	no	no	no	no	no	yes	no	no distress	premenopause	heterosexual	living together	2-3 per month	no	no	no	no	no	no	no	1	2	3	3	3
50	50	41	82	169	graduated bachelor degree	government employer	40000-49999	legally married	0	yes	endometriosis	no	no	no	no	no	no	yes	no	no	no	no	no	no	no	no	no	no	no	no	no	no	no distress	premenopause	heterosexual	living together	1 per month	no	no	no	no	no	no	no	2	3	4	3	4
51	51	35	90	165	graduated high school	government employer	5001-10000	legally married	2	no		no	no	no	no	no	no	no	no	no	no	no	no	yes	no	no	no	no	no	no	yes	no	no distress	premenopause	heterosexual	living together	2-3 per week	no	no	no	no	no	no	no	3	3	3	3	3
52	52	53	55	152	graduated high school	government employer	21001-25000	legally married	2	yes	heart disease, dyslipidemia	no	no	no	no	no	no	yes	yes	no	no	no	no	yes	no	no	no	no	no	yes	no	no	no distress	postmenopause	heterosexual	living together	2-3 per week	yes	yes	no	yes	no	no	yes	1	2	1	1	2
53	53	51	74	155	graduated high school	employer	10001-17000	legally married	2	no		no	no	no	no	no	no	no	no	no	no	no	no	yes	no	no	no	no	no	no	no	yes	no distress	postmenopause	homosexual	living together	2-3 per week	no	no	no	no	no	no	no	2	2	2	3	3
54	54	42	53	165	graduated bachelor degree	government employer	17001-21000	legally married	2	no		no	no	no	no	no	no	no	no	no	no	no	no	yes	no	no	no	no	no	yes	no	no	no distress	premenopause	heterosexual	living together	2-3 per week	no	no	no	no	no	no	no	4	3	5	3	4
55	55	46	70	155	graduated primary school	government employer	10001-17000	divorce	3	yes	dyslipidemia, pulmonory embolism	no	no	no	no	no	no	yes	no	yes	yes	no	no	no	no	no	no	no	no	no	no	no	distress	postmenopause	homosexual	not living together	1-2 per year	no	no	no	no	no	no	no	1	1	0	0	0
56	56	44	50	160	graduated bachelor degree	employer	40000-49999	legally married	2	no		no	no	no	no	no	no	no	no	no	no	no	no	yes	no	no	no	no	no	yes	no	no	no distress	premenopause	heterosexual	living together	2-3 per month	yes	yes	no	no	no	no	no	1	1	0	0	0
57	57	23	50	152	graduated high school	government employer	5001-10000	legally married	1	no		no	no	no	no	no	no	no	no	no	no	no	no	no	no	no	no	no	no	no	no	no	distress	premenopause	heterosexual	living together	2-3 per week	yes	yes	yes	yes	no	no	no	2	1	1	1	2
58	58	48	46.8	147	graduated bachelor degree	civil servant	50000-59999	legally married	2	yes	heart disease	no	no	no	no	no	no	yes	no	no	no	no	no	yes	no	yes	no	no	no	no	no	no	no distress	premenopause	heterosexual	living together	2-3 per month	no	no	no	no	no	no	no	2	2	5	3	3
59	59	52	46	158	graduated high school	work for hire	25001-29999	legally married	0	no		no	no	no	no	no	no	no	no	no	no	no	no	no	no	no	no	no	no	no	no	no	no distress	postmenopause	heterosexual	living together	1 per month	no	no	no	no	no	no	no	1	1	2	1	0
60	60	41	75	157	graduated high school	government employer	10001-17000	legally married	2	no		no	no	no	no	no	no	no	no	no	no	no	no	yes	no	yes	no	no	no	no	no	no	no distress	premenopause	heterosexual	living together	2-3 per month	yes	no	no	no	no	no	yes	1	2	2	2	1
61	61	36	69	160	graduated bachelor degree	government employer	10001-17000	legally married	2	no		no	no	no	no	no	no	no	no	no	no	no	no	yes	no	no	no	no	no	no	no	yes	no distress	premenopause	heterosexual	living together	2-3 per month	no	no	no	no	no	no	no	1	2	2	2	3
62	62	58	59	158	graduated primary school	civil servant	40000-49999	legally married	2	no		no	no	no	no	no	no	no	no	no	no	no	no	no	no	no	no	no	no	no	no	no	no distress	postmenopause	homosexual	living together	1 per week	yes	no	no	yes	no	no	yes	3	3	3	3	3
63	63	42	48	151	graduated high school	government employer	25001-29999	living together not legally marr	0	no		no	no	no	no	no	no	no	no	no	no	no	no	yes	no	no	no	no	no	yes	no	no	no distress	premenopause	heterosexual	living together	>3 per week	no	no	no	no	no	no	no	2	3	3	3	4
64	64	64	53.6	150	graduated associated	government employer	21001-25000	not living together	0	no		no	no	no	no	no	no	no	no	no	no	no	no	yes	no	no	no	no	no	no	yes	no	no distress	premenopause	heterosexual	not living together	2-3 per month	no	no	no	no	no	no	no	2	3	3	3	4
65	65	58	61	161	graduated high school	civil servant	50000-59999	legally married	1	yes	Diabetes mellitus, dyslipidemia	no	no	no	no	no	no	yes	no	no	no	no	no	no	no	no	no	no	no	no	no	no	no distress	postmenopause	heterosexual	living together	2-3 per month	yes	yes	no	no	no	no	no	2	1	3	1	3
66	66	52	65	160	graduated high school	government employer	17001-21000	married	2	yes	hypertension, dyslipidemia	no	no	no	no	no	no	yes	yes	no	no	no	no	yes	no	no	no	no	no	yes	no	no	no distress	postmenopause	heterosexual	living together	none per year	yes	yes	no	no	no	no	no	1	1	1	3	3
67	67	41	48	152	graduated bachelor degree	government employer	10001-17000	legally married	0	no		no	no	no	no	no	no	no	no	no	no	no	no	no	no	no	no	no	no	no	no	no	no distress	premenopause	homosexual	living together	1 per week	yes	no	no	no	no	no	yes	2	3	3	3	3
68	68	44	78	158	graduated bachelor degree	government employer	10001-17000	married	0	no		no	no	no	no	no	no	no	no	no	no	no	no	no	no	no	no	no	no	no	no	no	no distress	premenopause	heterosexual	living together	2-3 per week	no	no	no	no	no	no	no	2	2	3	3	3
69	69	39	59	161	graduated associated	government employer	10001-17000	legally married	1	yes	dyslipidemia	no	no	no	no	no	no	yes	no	no	no	no	no	no	no	no	no	no	no	no	no	no	no distress	premenopause	heterosexual	living together	2-3 per week	no	no	no	no	no	no	no	2	3	1	2	2
70	70	28	81	164	graduated high school	government employer	5001-10000	legally married	2	no		no	no	no	no	no	no	no	no	no	no	no	no	yes	no	no	no	no	no	yes	no	no	no distress	premenopause	heterosexual	living together	>3 per week	no	no	no	no	no	no	no	2	3	4	3	4
71	71	38	70	165	graduated bachelor degree	government employer	5001-10000	legally married	2	no		no	no	no	no	no	no	no	no	no	no	no	no	yes	no	yes	no	no	no	no	no	no	distress	premenopause	heterosexual	not living together	2-3 per week	yes	no	no	no	yes	yes	no	3	3	3	3	3
72	72	28	60	156	graduated associated	government employer	5001-10000	single	1	no		no	no	no	no	no	no	no	no	no	no	no	no	yes	no	no	no	yes	no	no	no	no	no distress	premenopause	heterosexual	living together	2-3 per week	no	no	no	no	no	no	no	3	3	5	4	4
73	73	30	56	158	graduated high school	government employer	5001-10000	living together not legally marr	0	no		no	no	no	no	no	no	no	no	no	no	no	no	yes	no	no	no	no	no	no	no	yes	distress	premenopause	heterosexual	not living together	1 per month	no	no	no	no	no	no	no	3	4	5	4	4
74	74	38	55	148	graduated associated	government employer	17001-21000	legally married	1	no		no	no	no	no	no	no	no	no	no	no	no	no	no	no	no	no	no	no	no	no	no	no distress	premenopause	heterosexual	living together	2-3 per week	no	no	no	no	no	no	no	2	3	4	3	3
75	75	58	45	155	graduated bachelor degree	civil servant	>60000	legally married	3	no		no	no	no	no	no	no	no	no	no	no	no	no	yes	no	no	no	no	no	yes	no	no	distress	postmenopause	heterosexual	not living together	none per year	yes	no	yes	yes	no	no	no	1	2	0	0	0
76	76	52	49	150	graduated bachelor degree	government employer	10001-17000	married	2	no		no	no	no	no	no	no	no	no	no	no	no	no	yes	no	no	no	no	no	yes	no	no	no distress	postmenopause	polysexual	living together	1 per month	no	no	no	no	no	no	no	2	3	1	3	3
77	77	46	65	150	graduated associated	government employer	25001-29999	legally married	1	no		no	no	no	no	no	no	no	no	no	no	no	no	no	no	no	no	no	no	no	no	no	no distress	premenopause	heterosexual	living together	1 per month	no	no	no	no	no	no	no	1	2	1	1	3
78	78	37	60	157	graduated high school	employer	10001-17000	married	2	no		no	no	no	no	no	no	no	no	no	no	no	no	yes	no	no	no	no	no	no	no	yes	no distress	premenopause	heterosexual	living together	2-3 per month	no	no	no	no	no	no	no	2	3	4	4	4
79	79	45	60	157	graduated associated	employer	25001-29999	single	0	no		no	no	no	no	no	no	no	no	no	no	no	no	yes	no	no	no	no	no	no	yes	no	no distress	premenopause	heterosexual	not living together	2-3 per month	no	no	no	no	no	no	no	1	2	2	3	3
80	80	32	54	158	graduated bachelor degree	employer	10001-17000	not living together	3	no		yes	yes	no	no	no	no	no	no	no	no	no	no	yes	no	no	no	no	no	yes	no	no	no distress	premenopause	heterosexual	not living together	2-3 per month	no	no	no	no	no	no	no	2	3	3	3	3
81	81	32	47	157	graduated bachelor degree	employer	10001-17000	single	0	no		no	no	no	no	no	no	no	no	no	no	no	no	no	no	no	no	no	no	no	no	no	no distress	premenopause	heterosexual	living together	1 per week	yes	no	no	no	yes	yes	no	3	3	3	2	4
82	82	28	42	155	graduated high school	employer	17001-21000	single	0	no		no	no	no	no	no	no	no	no	no	no	no	no	no	no	no	no	no	no	no	no	no	no distress	premenopause	heterosexual	living together	2-3 per month	yes	no	no	no	no	no	yes	4	3	3	3	4
83	83	38	85	153	graduated bachelor degree	civil servant	40000-49999	legally married	1	yes	hypertension	no	no	no	no	no	no	yes	yes	no	no	no	no	yes	no	yes	no	no	no	no	no	no	no distress	premenopause	heterosexual	living together	1 per month	no	no	no	no	no	no	no	2	3	4	3	4
84	84	36	47	158	graduated bachelor degree	employer	30000-39999	single	0	no		no	no	no	no	no	no	no	no	no	no	no	no	no	no	no	no	no	no	no	no	no	no distress	premenopause	heterosexual	living together	2-3 per month	no	no	no	no	no	no	no	4	4	2	3	3
85	85	43	70	157	graduated bachelor degree	civil servant	40000-49999	legally married	1	no		no	no	no	no	no	no	no	no	no	no	no	no	no	no	no	no	no	no	no	no	no	no distress	premenopause	heterosexual	living together	2-3 per month	no	no	no	no	no	no	no	2	2	4	4	4
86	86	38	65	169	graduated bachelor degree	civil servant	50000-59999	legally married	2	no		no	no	no	no	no	no	no	no	no	no	no	no	yes	no	yes	no	no	no	no	no	no	no distress	premenopause	heterosexual	living together	2-3 per month	no	no	no	no	no	no	no	2	3	3	3	3
87	87	27	67.7	155	graduated high school	government employer	5001-10000	married	2	no		no	no	no	no	no	no	no	no	no	no	no	no	yes	no	no	no	no	no	yes	no	no	no distress	premenopause	heterosexual	living together	2-3 per week	no	no	no	no	no	no	no	2	3	1	1	4
88	88	36	50	158	graduated bachelor degree	government employer	10001-17000	married	1	no		no	no	no	no	no	no	no	no	no	no	no	no	yes	no	no	yes	no	no	no	no	no	no distress	premenopause	heterosexual	living together	1 per week	no	no	no	no	no	no	no	1	2	3	3	3
89	89	44	55	161	graduated bachelor degree	government employer	10001-17000	legally married	2	no		no	no	no	no	no	no	no	no	no	no	no	no	yes	no	yes	no	no	no	no	no	no	no distress	premenopause	heterosexual	living together	2-3 per week	no	no	no	no	no	no	no	3	3	3	3	3
90	90	49	50	150	graduated bachelor degree	employer	21001-25000	married	1	yes	dyslipidemia	no	no	no	no	no	no	yes	no	no	no	no	no	yes	no	yes	no	no	no	no	no	no	no distress	premenopause	heterosexual	not living together	1 per week	no	no	no	no	no	no	no	2	3	3	3	4
91	91	37	53	160	graduated associated	civil servant	10001-17000	married	3	no		no	no	no	no	no	no	no	no	no	no	no	no	yes	no	no	no	no	no	yes	no	no	no distress	premenopause	heterosexual	living together	2-3 per week	no	no	no	no	no	no	no	2	3	5	4	4
92	92	37	50	158	graduated high school	government employer	10001-17000	married	3	yes	thyroid	yes	yes	no	no	no	no	no	no	no	no	no	no	no	no	no	no	no	no	no	no	no	no distress	premenopause	heterosexual	living together	1 per week	yes	yes	no	no	no	no	yes	2	2	3	3	2
93	93	38	49	156	graduated bachelor degree	government employer	10001-17000	married	1	no		no	no	no	no	no	no	no	no	no	no	no	no	yes	no	yes	no	no	no	no	no	no	no distress	premenopause	heterosexual	living together	2-3 per week	no	no	no	no	no	no	no	2	3	3	3	4
94	94	30	44	153	graduated bachelor degree	government employer	17001-21000	married	1	no		no	no	no	no	no	no	no	no	no	no	no	no	yes	yes	no	no	no	no	no	no	no	no distress	premenopause	heterosexual	living together	1 per week	no	no	no	no	no	no	no	2	3	3	3	3
95	95	56	59	158	graduated high school	civil servant	50000-59999	legally married	1	yes	Diabetic mellitus, kidney disease	no	no	no	no	no	no	yes	no	no	no	no	no	yes	no	no	no	no	no	yes	no	no	no distress	postmenopause	heterosexual	living together	1 per month	no	no	no	no	no	no	no	1	2	1	1	2
96	96	40	53	167	graduated bachelor degree	employer	10001-17000	widow	2	no		no	no	no	no	no	no	no	no	no	no	no	no	yes	no	yes	no	no	no	no	no	no	no distress	postmenopause	heterosexual	not living together	2-3 per month	no	no	no	no	no	no	no	3	3	3	3	4
97	97	59	53	155	graduated bachelor degree	business	21001-25000	legally married	2	yes	rheumatoid arthritis	no	no	no	no	no	no	yes	no	no	no	no	no	no	no	no	no	no	no	no	no	no	no distress	postmenopause	heterosexual	living together	2-3 per month	no	no	no	no	no	no	no	3	3	2	3	3
98	98	36	56	156	graduated associated	civil servant	17001-21000	legally married	0	no		no	no	no	no	no	no	no	no	no	no	no	no	yes	no	no	no	no	no	no	no	yes	no distress	premenopause	heterosexual	living together	2-3 per week	no	no	no	no	no	no	no	2	3	3	3	4
99	99	46	70	150	graduated high school	civil servant	10001-17000	legally married	2	yes	dyslipidemia	no	no	no	no	no	no	yes	no	no	no	no	no	yes	no	no	no	no	no	yes	no	no	no distress	premenopause	heterosexual	living together	1 per week	no	no	no	no	no	no	no	2	3	3	3	4
100	100	42	51	150	graduated bachelor degree	government employer	17001-21000	married	2	no		no	no	no	no	no	no	no	no	no	no	no	no	no	no	no	no	no	no	no	no	no	no distress	premenopause	heterosexual	living together	2-3 per week	yes	yes	no	yes	no	no	no	2	3	1	3	4
101	101	49	54	162	graduated high school	government employer	10001-17000	living together not legally marr	0	no		no	no	no	no	no	no	no	no	no	no	no	no	yes	no	yes	no	no	no	no	no	no	no distress	postmenopause	heterosexual	not living together	2-3 per week	yes	no	no	yes	no	no	yes	4	1	3	0	1
102	102	58	45	155	graduated primary school	civil servant	10001-17000	widow	3	no		no	no	no	no	no	no	no	no	no	no	no	no	yes	no	no	no	no	no	yes	no	no	no distress	postmenopause	asexual	not living together	none per year	no	no	no	no	no	no	no	1	1	0	0	0
103	103	40	54	158	graduated high school	government employer	10001-17000	living together not legally marr	2	yes	dyspepsia	no	no	no	no	no	no	no	no	no	no	no	no	yes	no	no	no	no	no	no	yes	no	no distress	premenopause	heterosexual	living together	2-3 per month	no	no	no	no	no	no	no	1	3	1	3	3
104	104	54	49	153	graduated bachelor degree	civil servant	30000-39999	legally married	2	no		no	no	no	no	no	no	no	no	no	no	no	no	no	no	no	no	no	no	no	no	no	no distress	postmenopause	homosexual	living together	2-3 per month	no	no	no	no	no	no	no	3	3	2	3	3
105	105	40	74	158	graduated bachelor degree	government employer	17001-21000	living together not legally marr	3	no		yes	yes	no	no	no	no	no	no	no	no	no	no	yes	no	no	no	no	no	yes	no	no	no distress	premenopause	heterosexual	living together	1 per week	no	no	no	no	no	no	no	2	3	5	3	4
106	106	45	92	160	graduated bachelor degree	employer	25001-29999	divorce	0	no		no	no	no	no	no	no	no	no	no	no	no	no	no	no	no	no	no	no	no	no	no	no distress	postmenopause	asexual	living together	1-2 per year	no	no	no	no	no	no	no	1	1	0	0	0
107	107	37	61	158	graduated bachelor degree	government employer	10001-17000	legally married	2	yes	allergic rhinitis, atrial fibrillation	no	no	no	no	no	no	yes	yes	no	no	no	no	yes	no	yes	no	no	no	no	no	no	no distress	premenopause	heterosexual	living together	1 per week	yes	no	no	yes	no	no	no	2	3	2	2	2
108	108	41	64	156	graduated bachelor degree	government employer	10001-17000	legally married	0	no		no	no	no	no	no	no	no	no	no	no	no	no	no	no	no	no	no	no	no	no	no	no distress	postmenopause	heterosexual	living together	2-3 per month	no	no	no	no	no	no	no	1	3	1	3	3
109	109	37	55	160	graduated bachelor degree	government employer	10001-17000	single	0	no		no	no	no	no	no	no	no	no	no	no	no	no	no	no	no	no	no	no	no	no	no	no distress	premenopause	heterosexual	living together	1 per month	no	no	no	no	no	no	no	2	3	2	2	3
110	110	35	82	161	graduated high school	government employer	10001-17000	married	3	no		no	no	no	no	no	no	no	no	no	no	no	no	yes	no	no	no	no	no	yes	no	no	no distress	premenopause	heterosexual	living together	2-3 per week	no	no	no	no	no	no	no	3	3	2	1	3
111	111	46	68	153	graduated associated	government employer	10001-17000	not living together	3	yes	hypertension, thyroid	no	no	no	no	no	no	yes	yes	no	no	no	no	yes	no	no	no	no	no	yes	no	no	no distress	premenopause	heterosexual	not living together	2-3 per month	yes	yes	no	no	no	no	no	2	2	2	2	2
112	112	45	57	157	graduated bachelor degree	civil servant	40000-49999	legally married	1	no		no	no	no	no	no	no	no	no	no	no	no	no	no	no	no	no	no	no	no	no	no	no distress	premenopause	heterosexual	living together	1 per month	yes	yes	no	yes	no	no	no	2	3	3	3	3
113	113	43	48	150	graduated high school	work for hire	10001-17000	legally married	1	no		no	no	no	no	no	no	no	no	no	no	no	no	yes	no	no	no	no	no	no	no	yes	no distress	premenopause	heterosexual	living together	2-3 per week	no	no	no	no	no	no	no	3	3	3	3	3
114	114	34	55	166	graduated high school	work for hire	10001-17000	divorce	1	no		no	no	no	no	no	no	no	no	no	no	no	no	no	no	no	no	no	no	no	no	no	no distress	premenopause	heterosexual	not living together	1 per month	no	no	no	no	no	no	no	3	3	3	3	3
115	115	42	63	153	graduated bachelor degree	government employer	10001-17000	legally married	1	no		no	no	no	no	no	no	no	no	no	no	no	no	no	no	no	no	no	no	no	no	no	no distress	premenopause	heterosexual	living together	2-3 per month	no	no	no	no	no	no	no	2	3	3	3	3
116	116	44	67	150	graduated bachelor degree	civil servant	10001-17000	legally married	3	no		no	no	no	no	no	no	no	no	no	no	no	no	yes	no	no	yes	no	no	no	no	no	no distress	premenopause	heterosexual	living together	1 per month	no	no	no	no	no	no	no	2	3	3	1	3
117	117	35	61	155	graduated bachelor degree	government employer	10001-17000	married	2	no		yes	yes	no	no	no	no	no	no	no	no	no	no	yes	no	no	no	no	no	yes	no	no	no distress	premenopause	heterosexual	living together	2-3 per week	no	no	no	no	no	no	no	2	3	3	3	3
118	118	47	55	160	graduated bachelor degree	civil servant	50000-59999	legally married	2	yes	heart disease (Mitral valve prolapse)	no	no	no	no	no	no	no	no	no	no	no	no	yes	no	yes	no	no	no	no	no	no	no distress	premenopause	heterosexual	living together	1 per week	no	no	no	no	no	no	no	1	2	1	1	3
119	119	27	55	160	graduated associated	government employer	10001-17000	married	0	no		no	no	no	no	no	no	no	no	no	no	no	no	no	no	no	no	no	no	no	no	no	no distress	premenopause	heterosexual	not living together	2-3 per month	no	no	no	no	no	no	no	2	3	3	3	4
120	120	45	68	155	graduated primary school	government employer	10001-17000	widow	2	no		no	no	no	no	no	no	no	no	no	no	no	no	yes	no	no	no	no	no	yes	no	no	no distress	premenopause	heterosexual	not living together	none per year	no	no	no	no	no	no	no	1	3	3	3	2
121	121	40	68	160	graduated high school	government employer	<5000	legally married	2	no		no	no	no	no	no	no	no	no	no	no	no	no	yes	no	no	no	no	no	no	yes	no	no distress	premenopause	heterosexual	living together	2-3 per week	no	no	no	no	no	no	no	2	3	2	3	2
122	122	38	86	165	graduated high school	government employer	10001-17000	legally married	4	no		no	no	no	no	no	no	no	no	no	no	no	no	yes	no	no	no	no	no	yes	no	no	no distress	premenopause	heterosexual	living together	2-3 per month	yes	no	yes	no	no	no	no	2	2	1	2	2
123	123	57	52	150	graduated primary school	civil servant	10001-17000	legally married	2	no		no	no	no	no	no	no	yes	no	no	no	no	no	no	no	no	no	no	no	no	no	no	no distress	postmenopause	asexual	living together	1 per week	yes	yes	no	no	no	no	no	1	1	1	1	1
124	124	33	65.5	154	graduated high school	government employer	10001-17000	married	2	no		no	no	no	no	no	no	no	no	no	no	no	no	yes	no	yes	no	no	no	no	no	no	no distress	premenopause	heterosexual	living together	1 per week	no	no	no	no	no	no	no	1	3	1	1	3
125	125	37	42.5	150	graduated bachelor degree	civil servant	10001-17000	legally married	2	no		no	no	no	no	no	no	no	no	no	no	no	no	no	no	no	no	no	no	no	no	no	no distress	premenopause	heterosexual	not living together	1-2 per year	no	no	no	no	no	no	no	2	5	5	5	4
126	126	59	63	158	graduated high school	civil servant	50000-59999	divorce	1	yes	dyslipidemia	no	no	no	no	no	no	no	no	no	no	no	no	no	no	no	no	no	no	no	no	no	no distress	postmenopause	heterosexual	not living together	none per year	yes	yes	no	no	no	no	no	1	1	0	0	0
127	127	46	63	155	graduated primary school	government employer	5001-10000	legally married	2	yes	anemia	no	no	no	no	no	no	no	no	no	no	no	no	yes	no	no	no	no	no	yes	no	no	no distress	premenopause	heterosexual	living together	1 per month	yes	no	no	no	no	no	yes	1	1	1	1	1
128	128	42	67	163	graduated bachelor degree	government employer	10001-17000	legally married	0	no		no	no	no	no	no	no	no	no	no	no	no	no	no	no	no	no	no	no	no	no	no	no distress	premenopause	heterosexual	living together	1 per week	yes	yes	no	no	no	no	no	2	3	2	1	3
129	129	40	52	157	graduated bachelor degree	civil servant	10001-17000	legally married	1	no		no	no	no	no	no	no	no	no	no	no	no	no	no	no	no	no	no	no	no	no	no	no distress	premenopause	heterosexual	living together	1 per month	yes	yes	no	no	no	no	no	1	1	0	1	1
130	130	43	67	152	graduated bachelor degree	civil servant	17001-21000	legally married	2	no		no	no	no	no	no	no	no	no	no	no	no	no	yes	no	no	no	no	no	no	yes	no	distress	premenopause	heterosexual	living together	1 per month	yes	yes	no	no	no	no	no	1	1	0	1	1
131	131	41	86	170	graduated bachelor degree	government employer	10001-17000	married	2	yes	allergic rhinitis	no	no	no	no	no	no	no	no	no	no	no	no	no	no	no	no	no	no	no	no	no	no distress	premenopause	heterosexual	living together	1 per week	no	no	no	no	no	no	no	2	1	2	2	2
132	132	36	70	160	graduated high school	government employer	17001-21000	divorce	1	no		no	no	no	no	no	no	no	no	no	no	no	no	yes	no	yes	no	no	no	no	no	no	no distress	premenopause	heterosexual	not living together	2-3 per month	no	no	no	no	no	no	no	3	3	3	3	3
133	133	27	47	158	graduated high school	government employer	5001-10000	married	2	no		no	no	no	no	no	no	no	no	no	no	no	no	yes	no	yes	no	no	no	no	no	no	no distress	premenopause	heterosexual	living together	2-3 per month	no	no	no	no	no	no	no	2	3	3	1	3
134	134	39	50.4	153	graduated associated	government employer	17001-21000	divorce	2	no		yes	no	no	no	no	no	yes	no	no	no	no	no	no	no	no	no	no	no	no	no	no	distress	premenopause	heterosexual	not living together	none per year	no	no	no	no	no	no	no	1	1	0	0	0
135	135	36	41	150	graduated associated	employer	21001-25000	not living together	0	no		no	no	no	no	no	no	no	no	no	no	no	no	no	no	no	no	no	no	no	no	no	no distress	premenopause	heterosexual	not living together	1 per week	yes	no	no	no	no	no	yes	1	3	3	3	3
136	136	42	62	150	graduated associated	government employer	5001-10000	living together not legally marr	1	no		yes	yes	no	no	no	no	no	no	no	no	no	no	yes	yes	no	no	no	no	no	no	no	no distress	premenopause	heterosexual	living together	2-3 per month	yes	yes	no	no	no	no	no	2	2	3	3	3
137	137	28	53	157	graduated bachelor degree	teacher	10001-17000	single	1	no		no	no	no	no	no	no	no	no	no	no	no	no	yes	no	no	yes	no	no	no	no	no	no distress	premenopause	heterosexual	not living together	2-3 per month	no	no	no	no	no	no	no	2	2	2	2	3
138	138	36	59	159	graduated high school	civil servant	21001-25000	legally married	2	no		no	no	no	no	no	no	no	no	no	no	no	no	yes	no	yes	no	no	no	no	yes	no	distress	premenopause	heterosexual	living together	2-3 per month	no	no	no	no	no	no	no	1	1	2	2	3
139	139	34	64	155	graduated bachelor degree	government employer	17001-21000	legally married	2	yes	thyroid disease	no	no	no	no	no	no	no	no	no	no	no	no	yes	no	no	no	no	no	yes	no	no	no distress	premenopause	heterosexual	living together	2-3 per month	yes	no	yes	no	no	no	no	4	2	2	1	3
140	140	37	56	159	graduated high school	government employer	10001-17000	married	2	no		no	no	no	no	no	no	no	no	no	no	no	no	yes	no	no	no	yes	no	no	no	no	no distress	premenopause	heterosexual	living together	1 per week	no	no	no	no	no	no	no	4	2	2	1	3
141	141	38	45	160	graduated associated	government employer	10001-17000	married	1	no		no	no	no	no	no	no	no	no	no	no	no	no	yes	yes	no	no	no	no	no	no	yes	no distress	premenopause	heterosexual	not living together	1-2 per year	no	no	no	no	no	no	no	2	3	0	0	0
142	142	46	49	154	graduated associated	government employer	17001-21000	single	1	yes	hypertension	no	no	no	no	no	no	yes	yes	no	no	no	no	no	no	no	no	no	no	no	no	no	no distress	premenopause	heterosexual	not living together	1 per month	no	no	no	no	no	no	no	1	2	0	0	0
143	143	36	42	148	graduated high school	business	no	legally married	3	no		no	no	no	no	no	no	no	no	no	no	no	no	yes	no	no	no	no	no	no	yes	no	no distress	premenopause	heterosexual	living together	2-3 per month	no	no	no	no	no	no	no	2	3	2	2	3
144	144	28	55	155	graduated high school	government employer	5001-10000	married	1	no		no	no	no	no	no	no	no	no	no	no	no	no	no	no	no	no	no	no	no	no	no	no distress	premenopause	heterosexual	living together	2-3 per month	yes	yes	no	no	no	no	no	1	2	3	3	3
145	145	34	76	169	graduated high school	civil servant	5001-10000	married	1	no		no	no	no	no	no	no	no	no	no	no	no	no	yes	no	no	yes	no	no	no	no	no	distress	premenopause	heterosexual	living together	2-3 per month	yes	yes	no	no	no	no	no	1	2	1	2	2
146	146	49	87	159	graduated high school	civil servant	5001-10000	legally married	2	no		no	no	no	no	no	no	no	no	no	no	no	no	yes	no	no	no	no	no	yes	no	no	no distress	premenopause	heterosexual	living together	2-3 per week	no	no	no	no	no	no	no	2	3	1	3	4
147	147	37	58	151	graduated high school	civil servant	10001-17000	widow	2	no		no	no	no	no	no	no	no	no	no	no	no	no	yes	no	no	no	no	no	yes	no	no	no distress	premenopause	heterosexual	not living together	none per year	no	no	no	no	no	no	no	1	1	0	0	0
148	148	48	67	157	graduated bachelor degree	civil servant	>60000	legally married	0	yes	hypertension	no	no	no	no	no	no	yes	yes	no	no	no	no	yes	no	no	no	no	no	yes	no	no	no distress	postmenopause	heterosexual	living together	>3 per week	yes	yes	no	yes	no	no	yes	2	2	2	3	3
149	149	24	56	162	graduated bachelor degree	work for hire	10001-17000	single	1	no		no	no	no	no	no	no	no	no	no	no	no	no	yes	yes	no	no	no	no	no	no	no	no distress	premenopause	heterosexual	not living together	1 per month	yes	yes	no	no	no	no	no	2	2	3	3	3
150	150	29	36.6	152	graduated high school	business	17001-21000	married	1	yes	dyspepsia	no	no	no	no	no	no	no	no	no	no	no	no	no	no	no	no	no	no	no	no	no	no distress	premenopause	heterosexual	living together	1 per week	no	no	no	no	no	no	no	4	3	3	3	3
151	151	46	45	165	graduated high school	work for hire	5001-10000	legally married	2	no		no	no	no	no	no	no	no	no	no	no	no	no	yes	no	no	no	no	no	yes	no	no	no distress	premenopause	asexual	living together	2-3 per week	yes	no	no	yes	no	no	no	3	3	3	3	3
152	152	44	88	160	graduated high school	employer	17001-21000	living together not legally marr	1	no		no	no	no	no	no	no	no	no	no	no	no	no	yes	no	no	no	no	no	no	yes	no	no distress	premenopause	heterosexual	not living together	2-3 per week	no	no	no	no	no	no	no	2	3	1	3	3
153	153	32	61	164	graduated high school	employer	17001-21000	legally married	2	no		no	no	no	no	no	no	no	no	no	no	no	no	yes	no	no	no	no	no	no	yes	no	distress	premenopause	heterosexual	living together	2-3 per month	no	no	no	no	no	no	no	2	3	1	1	4
154	154	26	56	162	graduated bachelor degree	employer	21001-25000	living together not legally marr	0	no		no	no	no	no	no	no	no	no	no	no	no	no	no	no	no	no	no	no	no	no	no	no distress	premenopause	homosexual	living together	2-3 per month	no	no	no	no	no	no	no	2	3	1	3	3
155	155	35	50	150	graduated high school	employer	10001-17000	single	0	no		no	no	no	no	no	no	no	no	no	no	no	no	no	no	no	no	no	no	no	no	no	no distress	premenopause	heterosexual	not living together	2-3 per month	yes	no	no	no	no	yes	no	4	3	3	0	2
156	156	41	60	162	graduated bachelor degree	government employer	17001-21000	legally married	0	no		no	no	no	no	no	no	no	no	no	no	no	no	yes	no	yes	no	no	no	no	no	no	no distress	premenopause	heterosexual	living together	>3 per week	no	no	no	no	no	no	no	5	4	2	3	4
157	157	46	61	158	graduated bachelor degree	civil servant	10001-17000	legally married	2	no		no	no	no	no	no	no	no	no	no	no	no	no	yes	no	no	no	no	no	yes	no	no	no distress	premenopause	heterosexual	living together	2-3 per month	no	no	no	no	no	no	no	1	2	2	3	3
158	158	46	43.1	150	graduated bachelor degree	government employer	10001-17000	legally married	1	no		no	no	no	no	no	no	no	no	no	no	no	no	no	no	no	no	no	no	no	no	no	no distress	premenopause	heterosexual	living together	2-3 per week	yes	yes	yes	no	no	no	yes	1	2	1	2	2
159	159	48	60	160	graduated high school	work for hire	10001-17000	legally married	2	yes	dyslipidemia, hypertension	no	no	no	no	no	no	yes	yes	no	no	no	no	yes	no	no	no	no	no	no	no	yes	no distress	premenopause	heterosexual	living together	2-3 per month	no	no	no	no	no	no	no	2	2	2	3	3
160	160	56	70	150	graduated primary school	civil servant	10001-17000	legally married	2	yes	asthma	no	no	no	no	no	no	yes	no	no	no	no	no	no	no	no	no	no	no	no	no	no	distress	postmenopause	heterosexual	living together	1 per month	yes	yes	no	no	no	no	no	1	2	1	2	3
161	161	42	57	157	graduated associated	employer	10001-17000	single	0	no		no	no	no	no	no	no	no	no	no	no	no	no	no	no	no	no	no	no	no	no	no	no distress	premenopause	heterosexual	not living together	1 per week	yes	yes	no	no	no	no	no	2	2	1	2	2
162	162	29	60	160	graduated associated	business	10001-17000	living together not legally marr	1	no		yes	yes	no	no	no	no	no	no	no	no	no	no	yes	no	yes	no	no	no	no	no	no	no distress	premenopause	heterosexual	living together	2-3 per week	no	no	no	no	no	no	no	3	3	5	3	3
163	163	54	68	155	graduated high school	farmer	40000-49999	legally married	2	yes	hypertension, dyslipidemia	no	no	no	no	no	no	no	no	no	no	no	no	yes	no	no	yes	no	no	no	no	no	no distress	premenopause	heterosexual	living together	1-2 per year	no	no	no	no	no	no	no	1	2	1	1	2
164	164	31	50	155	graduated bachelor degree	employer	30000-39999	single	0	no		no	no	no	no	no	no	no	no	no	no	no	no	yes	no	no	no	no	no	no	yes	no	no distress	premenopause	heterosexual	living together	2-3 per month	no	no	no	no	no	no	no	2	3	3	3	3
165	165	32	85	165	graduated bachelor degree	business	>60000	legally married	0	no		no	no	no	no	no	no	no	no	no	no	no	no	no	no	no	no	no	no	no	no	no	no distress	premenopause	heterosexual	living together	>3 per week	no	no	no	no	no	no	no	4	4	4	3	4
166	166	32	47	165	graduated bachelor degree	employer	30000-39999	single	0	no		no	no	no	no	no	no	no	no	no	no	no	no	yes	no	yes	no	no	no	no	no	no	no distress	premenopause	heterosexual	living together	2-3 per week	no	no	no	no	no	no	no	1	2	1	2	5
167	167	28	54	163	graduated bachelor degree	work for hire	50000-59999	living together not legally marr	0	no		no	no	no	no	no	no	no	no	no	no	no	no	yes	no	no	yes	no	no	no	no	no	no distress	premenopause	heterosexual	living together	>3 per week	no	no	no	no	no	no	no	3	4	3	3	3
168	168	27	70	155	graduated high school	employer	10001-17000	married	1	no		no	no	no	no	no	no	no	no	no	no	no	no	yes	no	yes	no	no	no	no	no	no	no distress	premenopause	heterosexual	living together	1 per week	no	no	no	no	no	no	no	1	3	2	3	2
169	169	32	50	159	graduated bachelor degree	civil servant	10001-17000	legally married	2	no		no	no	no	no	no	no	no	no	no	no	no	no	yes	no	no	no	no	no	yes	no	no	no distress	premenopause	heterosexual	living together	1 per week	no	no	no	no	no	no	no	2	2	2	2	2
170	170	29	47	157	graduated bachelor degree	employer	10001-17000	single	0	no		yes	yes	no	no	no	no	no	no	no	no	no	no	yes	yes	no	no	no	no	no	no	no	no distress	premenopause	omnisexual	not living together	2-3 per week	no	no	no	no	no	no	no	5	5	5	5	4
171	171	38	59	164	graduated bachelor degree	business	>60000	legally married	2	no		no	no	no	no	no	no	no	no	no	no	no	no	yes	no	no	no	no	no	no	yes	no	no distress	premenopause	heterosexual	living together	2-3 per month	no	no	no	no	no	no	no	3	3	4	3	4
172	172	40	52	164	graduated bachelor degree	civil servant	>60000	legally married	1	no		no	no	no	no	no	no	no	no	no	no	no	no	no	no	no	no	no	no	no	no	no	no distress	premenopause	heterosexual	not living together	1 per month	no	no	no	no	no	no	no	1	1	1	1	2
173	173	30	50	156	graduated bachelor degree	business	>60000	legally married	1	no		no	no	no	no	no	no	no	no	no	no	no	no	no	no	no	no	no	no	no	no	no	no distress	premenopause	heterosexual	living together	2-3 per month	no	no	no	no	no	no	no	3	3	3	3	3
174	174	29	60	152	graduated associated	employer	17001-21000	divorce	2	no		no	no	no	no	no	no	no	no	no	no	no	no	no	no	no	no	no	no	no	no	no	no distress	premenopause	heterosexual	not living together	2-3 per week	no	no	no	no	no	no	no	4	4	3	3	3
175	175	34	51	160	graduated bachelor degree	employer	25001-29999	legally married	0	no		no	no	no	no	no	no	no	no	no	no	no	no	yes	no	no	no	no	no	no	no	yes	no distress	premenopause	heterosexual	living together	>3 per week	no	no	no	no	no	no	no	3	3	2	2	4
176	176	28	57	159	graduated bachelor degree	employer	30000-39999	single	0	no		no	no	no	no	no	no	no	no	no	no	no	no	no	no	no	no	no	no	no	no	no	no distress	premenopause	heterosexual	living together	none per year	no	no	no	no	no	no	no	2	2	2	3	3
177	177	29	46	160	graduated bachelor degree	employer	10001-17000	living together not legally marr	0	yes	allergic rhinitis	yes	yes	no	no	no	no	no	no	no	no	no	no	yes	no	no	no	no	no	no	yes	no	distress	premenopause	heterosexual	not living together	2-3 per month	no	no	no	no	no	no	no	4	4	3	4	4
178	178	54	62	155	graduated bachelor degree	employer	30000-39999	legally married	2	no		yes	no	no	yes	no	no	no	no	no	no	no	no	no	no	no	no	no	no	no	no	no	distress	postmenopause	heterosexual	living together	2-3 per week	yes	yes	yes	yes	no	no	yes	3	2	3	2	2
179	179	41	60	154	graduated bachelor degree	employer	40000-49999	legally married	1	yes	hypertension	no	no	no	no	no	no	yes	yes	no	no	no	no	yes	no	no	no	no	no	no	no	yes	no distress	premenopause	heterosexual	living together	2-3 per week	no	no	no	no	no	no	no	3	3	4	3	4
180	180	38	78	155	graduated high school	business	10001-17000	married	3	no		no	no	no	no	no	no	no	no	no	no	no	no	yes	no	no	no	no	no	yes	no	no	no distress	premenopause	heterosexual	living together	2-3 per month	no	no	no	no	no	no	no	2	3	3	3	3
181	181	26	64	161	graduated bachelor degree	employer	25001-29999	single	0	no		no	no	no	no	no	no	no	no	no	no	no	no	no	no	no	no	no	no	no	no	no	no distress	premenopause	heterosexual	not living together	none per year	no	no	no	no	no	no	no	2	3	4	3	4
182	182	39	62	163	study bachelor degree	employer	>60000	single	2	no		no	no	no	no	no	no	no	no	no	no	no	no	no	no	no	no	no	no	no	no	no	no distress	premenopause	heterosexual	living together	2-3 per week	no	no	no	no	no	no	no	3	3	4	3	4
183	183	36	75	160	graduated high school	employer	10001-17000	married	0	no		no	no	no	no	no	no	no	no	no	no	no	no	no	no	no	no	no	no	no	no	no	no distress	premenopause	heterosexual	living together	2-3 per week	no	no	no	no	no	no	no	2	3	3	3	3
184	184	22	59	159	study bachelor degree	student	17001-21000	living together not legally marr	0	no		no	no	no	no	no	no	no	no	no	no	no	no	yes	no	yes	no	no	no	no	no	no	no distress	premenopause	heterosexual	living together	2-3 per month	no	no	no	no	no	no	no	3	3	3	4	4
185	185	33	52	153	graduated bachelor degree	employer	17001-21000	married	1	no		no	no	no	no	no	no	no	no	no	no	no	no	no	no	no	no	no	no	no	no	no	no distress	premenopause	heterosexual	not living together	2-3 per month	no	no	no	no	no	no	no	2	3	3	3	3
186	186	55	60	158	graduated primary school	business	25001-29999	legally married	3	yes	hypertension, dyslipidemia	no	no	no	no	no	no	yes	yes	no	no	no	no	no	no	no	no	no	no	no	no	no	no distress	postmenopause	heterosexual	living together	none per year	no	no	no	no	no	no	no	1	2	0	0	0
187	187	49	44.6	145	graduated associated	employer	17001-21000	legally married	0	no		no	no	no	no	no	no	no	no	no	no	no	no	no	no	no	no	no	no	no	no	no	no distress	premenopause	heterosexual	not living together	1 per month	no	no	no	no	no	no	no	4	3	4	3	4
188	188	53	55	153	graduated associated	employer	21001-25000	legally married	2	no		no	no	no	no	no	no	yes	no	yes	no	no	no	no	no	no	no	no	no	no	no	no	distress	postmenopause	heterosexual	living together	2-3 per week	yes	no	no	yes	yes	no	no	3	3	3	3	4
189	189	26	52	162	graduated bachelor degree	employer	21001-25000	single	0	no		no	no	no	no	no	no	no	no	no	no	no	no	yes	no	yes	no	no	no	no	no	no	no distress	premenopause	heterosexual	not living together	1 per week	no	no	no	no	no	no	no	3	3	4	4	4
190	190	30	58	155	graduated bachelor degree	employer	>60000	single	0	no		no	no	no	no	no	no	no	no	no	no	no	no	yes	no	no	yes	no	no	no	no	no	no distress	premenopause	heterosexual	living together	2-3 per month	no	no	no	no	no	no	no	4	4	4	4	4
191	191	29	56	165	graduated associated	employer	10001-17000	single	0	no		no	no	no	no	no	no	no	no	no	no	no	no	yes	no	no	no	no	no	no	yes	no	no distress	premenopause	heterosexual	not living together	2-3 per week	no	no	no	no	no	no	no	4	3	3	3	5
192	192	27	49	165	graduated associated	employer	5001-10000	married	1	no		no	no	no	no	no	no	no	no	no	no	no	no	yes	yes	no	no	no	no	no	no	no	no distress	premenopause	heterosexual	not living together	2-3 per week	yes	no	no	no	no	no	yes	2	3	3	3	3
193	193	50	64	162	graduated high school	employer	21001-25000	legally married	1	no		no	no	no	no	no	no	no	no	no	no	no	no	no	no	no	no	no	no	no	no	no	no distress	premenopause	heterosexual	living together	>3 per week	no	no	no	no	no	no	no	2	3	5	3	4
194	194	43	64	160	graduated bachelor degree	employer	30000-39999	legally married	1	no		no	no	no	no	no	no	yes	no	no	no	no	no	no	no	no	no	no	no	no	no	no	no distress	premenopause	heterosexual	living together	2-3 per month	no	no	no	no	no	no	no	2	3	5	4	4
195	195	38	52	161	graduated bachelor degree	employer	30000-39999	legally married	2	yes	heart disease (SVT)	no	no	no	no	no	no	yes	yes	no	no	no	no	yes	no	no	no	no	no	no	yes	no	no distress	premenopause	heterosexual	living together	2-3 per month	yes	yes	no	no	no	no	no	1	1	3	2	3
196	196	39	53	160	graduated bachelor degree	employer	40000-49999	married	3	no		no	no	no	no	no	no	no	no	no	no	no	no	yes	no	no	yes	no	no	no	no	no	no distress	premenopause	heterosexual	living together	2-3 per week	no	no	no	no	no	no	no	3	3	3	3	3
197	197	51	52	153	graduated bachelor degree	employer	40000-49999	legally married	2	no		no	no	no	no	no	no	no	no	no	no	no	no	yes	no	no	no	no	no	yes	no	no	no distress	premenopause	heterosexual	living together	1-2 per year	yes	yes	no	no	no	no	no	1	1	0	0	0
198	198	30	49.5	155	graduated bachelor degree	employer	21001-25000	living together not legally marr	0	no		no	no	no	no	no	no	no	no	no	no	no	no	yes	no	no	no	no	no	no	no	yes	no distress	premenopause	heterosexual	living together	>3 per week	no	no	no	no	no	no	no	2	3	3	3	4
199	199	30	58	152	graduated bachelor degree	employer	30000-39999	married	0	yes	allergic rhinitis	no	no	no	no	no	no	no	no	no	no	no	no	no	no	no	no	no	no	no	no	no	no distress	premenopause	heterosexual	not living together	1 per month	yes	no	no	no	no	yes	no	4	3	2	3	3
200	200	33	52	156	graduated associated	employer	17001-21000	living together not legally marr	0	no		no	no	no	no	no	no	yes	no	no	no	no	no	yes	no	yes	no	no	no	no	no	no	no distress	premenopause	heterosexual	not living together	>3 per week	no	no	no	no	no	no	no	4	4	4	4	5
201	201	24	50	158	graduated bachelor degree	employer	10001-17000	single	0	no		no	no	no	no	no	no	no	no	no	no	no	no	no	no	no	no	no	no	no	no	no	no distress	premenopause	homosexual	living together	1 per week	no	no	no	no	no	no	no	1	3	2	3	3
202	202	53	58	158	graduated bachelor degree	civil servant	>60000	legally married	2	no		no	no	no	no	no	no	no	no	no	no	no	no	yes	no	no	no	no	no	yes	no	no	no distress	postmenopause	heterosexual	living together	1-2 per year	yes	no	no	no	no	no	yes	1	1	0	0	0
203	203	35	51	157	graduated associated	employer	10001-17000	widow	1	no		no	no	no	no	no	no	yes	no	no	yes	no	no	yes	no	no	yes	no	no	no	no	no	no distress	premenopause	heterosexual	living together	>3 per week	no	no	no	no	no	no	no	4	4	5	4	4
204	204	30	47	155	graduated bachelor degree	business	25001-29999	living together not legally marr	0	no		no	no	no	no	no	no	no	no	no	no	no	no	no	no	no	no	no	no	no	no	no	no distress	premenopause	heterosexual	living together	2-3 per month	no	no	no	no	no	no	no	3	4	3	3	4
205	205	26	60	157	graduated high school	no	5001-10000	legally married	0	no		yes	yes	no	no	no	no	no	no	no	no	no	no	no	no	no	no	no	no	no	no	no	no distress	premenopause	heterosexual	living together	>3 per week	no	no	no	no	no	no	no	3	3	4	4	4
206	206	26	49	163	graduated bachelor degree	employer	17001-21000	legally married	0	no		no	no	no	no	no	no	no	no	no	no	no	no	yes	no	no	no	no	no	no	yes	no	no distress	premenopause	heterosexual	living together	2-3 per week	yes	no	no	no	yes	no	no	5	4	3	2	3
207	207	35	64	170	graduated bachelor degree	employer	17001-21000	single	0	no		no	no	no	no	no	no	no	no	no	no	no	no	yes	no	yes	no	no	no	no	no	no	no distress	premenopause	heterosexual	not living together	1 per month	no	no	no	no	no	no	no	2	4	5	4	4
208	208	49	60	150	graduated bachelor degree	government employer	21001-25000	legally married	2	no		no	no	no	no	no	no	no	no	no	no	no	no	yes	no	no	no	no	no	yes	no	no	no distress	premenopause	heterosexual	living together	1 per week	no	no	no	no	no	no	no	2	3	3	3	3
209	209	41	49	160	graduated bachelor degree	employer	10001-17000	legally married	1	no		no	no	no	no	no	no	no	no	no	no	no	no	yes	no	yes	no	no	no	no	no	no	no distress	premenopause	heterosexual	living together	2-3 per month	yes	yes	no	no	no	no	no	2	2	2	2	2
210	210	45	56	150	graduated associated	government employer	10001-17000	legally married	2	yes	migraine, heart disease	no	no	no	no	no	no	yes	yes	no	no	no	no	yes	no	no	no	no	no	yes	no	no	no distress	premenopause	heterosexual	living together	2-3 per month	no	no	no	no	no	no	no	2	3	4	3	4
211	211	40	59	156	graduated associated	government employer	10001-17000	single	3	no		no	no	no	no	no	no	no	no	no	no	no	no	no	no	no	no	no	no	no	no	no	no distress	premenopause	asexual	not living together	none per year	no	no	no	no	no	no	no	1	1	0	0	0
212	212	32	67	164	graduated bachelor degree	employer	25001-29999	legally married	0	yes	migraine	no	no	no	no	no	no	no	no	no	no	no	no	no	no	no	no	no	no	no	no	no	no distress	premenopause	heterosexual	living together	1 per week	no	no	no	no	no	no	no	3	3	3	3	4
213	213	22	93	173	graduated associated	employer	5001-10000	living together not legally marr	1	no		yes	yes	no	no	no	no	no	no	no	no	no	no	yes	yes	yes	no	no	no	no	no	no	no distress	premenopause	heterosexual	living together	1 per week	no	no	no	no	no	no	no	3	3	3	3	4
214	214	23	52	163	graduated bachelor degree	employer	10001-17000	single	0	no		yes	yes	no	no	no	no	no	no	no	no	no	no	yes	no	yes	no	no	no	no	no	no	no distress	premenopause	homosexual	not living together	1 per month	no	no	no	no	no	no	no	1	1	0	0	0
215	215	23	58	162	graduated bachelor degree	employer	10001-17000	single	0	no		no	no	no	no	no	no	no	no	no	no	no	no	yes	no	no	no	yes	no	no	no	no	no distress	premenopause	heterosexual	not living together	2-3 per week	no	no	no	no	no	no	no	3	3	4	2	3
216	216	26	78	161	graduated associated	employer	10001-17000	living together not legally marr	0	no		no	no	no	no	no	no	no	no	no	no	no	no	yes	no	no	no	no	no	no	no	yes	no distress	premenopause	heterosexual	living together	1 per month	yes	yes	no	no	no	no	no	1	1	1	1	1
217	217	43	45	155	graduated bachelor degree	employer	5001-10000	legally married	2	no		no	no	no	no	no	no	no	no	no	no	no	no	yes	no	no	no	no	no	yes	no	no	distress	premenopause	heterosexual	not living together	2-3 per month	yes	yes	no	no	yes	no	no	2	3	3	3	3
218	218	39	53	160	graduated bachelor degree	employer	10001-17000	single	0	no		yes	yes	no	no	no	no	no	no	no	no	no	no	yes	no	no	no	no	no	no	yes	no	distress	premenopause	asexual	not living together	none per year	no	no	no	no	no	no	no	3	3	0	0	0
219	219	50	65	162	graduated high school	government employer	10001-17000	legally married	2	no		no	no	no	no	no	no	no	no	no	no	no	no	yes	no	no	no	no	no	yes	no	no	no distress	premenopause	heterosexual	living together	2-3 per month	yes	no	yes	no	no	no	no	2	2	2	1	2
220	220	22	87	156	graduated associated	employer	10001-17000	single	0	no		no	no	no	no	no	no	no	no	no	no	no	no	yes	no	no	no	no	no	no	yes	no	no distress	premenopause	heterosexual	living together	2-3 per month	no	no	no	no	no	no	no	1	3	1	1	3
221	221	34	64	160	graduated associated	government employer	10001-17000	married	1	no		no	no	no	no	no	no	no	no	no	no	no	no	yes	no	no	yes	no	no	no	no	no	distress	premenopause	heterosexual	living together	2-3 per week	yes	yes	yes	no	yes	yes	no	3	3	2	3	3
222	222	40	54	158	graduated associated	farmer	5001-10000	legally married	2	no		no	no	no	no	no	no	no	no	no	no	no	no	yes	no	no	no	no	no	yes	no	no	no distress	premenopause	heterosexual	living together	2-3 per week	no	no	no	no	no	no	no	1	3	3	3	4
223	223	58	55	156	graduated high school	government employer	5001-10000	legally married	2	yes	dyslipidemia, hypertension	no	no	no	no	no	no	yes	yes	no	no	no	no	no	no	no	no	no	no	no	no	no	no distress	postmenopause	heterosexual	living together	1-2 per year	yes	no	no	no	no	no	yes	2	2	2	2	2
224	224	36	57	171	graduated bachelor degree	civil servant	17001-21000	legally married	1	no		no	no	no	no	no	no	no	no	no	no	no	no	no	no	no	no	no	no	no	no	no	no distress	premenopause	heterosexual	not living together	2-3 per month	no	no	no	no	no	no	no	3	3	4	3	4
225	225	28	77.5	156	graduated bachelor degree	government employer	10001-17000	legally married	2	no		no	no	no	no	no	no	no	no	no	no	no	no	yes	no	no	no	no	no	yes	no	no	no distress	premenopause	heterosexual	not living together	2-3 per month	yes	yes	no	no	no	no	no	1	1	1	1	2
226	226	38	63	153	graduated high school	civil servant	5001-10000	legally married	2	no		no	no	no	no	no	no	no	no	no	no	no	no	no	no	no	no	no	no	no	no	no	no distress	premenopause	homosexual	living together	1-2 per year	yes	yes	yes	no	yes	no	no	1	2	0	0	0
227	227	39	66	155	graduated bachelor degree	government employer	10001-17000	married	2	no		no	no	no	no	no	no	no	no	no	no	no	no	yes	no	no	yes	no	no	no	no	no	no distress	premenopause	heterosexual	living together	2-3 per week	yes	yes	no	no	no	no	yes	2	2	2	2	3
228	228	37	59	164	graduated associated	government employer	10001-17000	legally married	3	no		no	no	no	no	no	no	no	no	no	no	no	no	yes	no	no	no	no	no	yes	no	no	no distress	premenopause	heterosexual	living together	2-3 per week	no	no	no	no	no	no	no	3	3	3	3	3
229	229	45	50	153	graduated high school	government employer	10001-17000	legally married	2	no		no	no	no	no	no	no	no	no	no	no	no	no	no	no	no	no	no	no	no	no	no	no distress	premenopause	asexual	living together	1-2 per year	no	no	no	no	no	no	no	1	1	0	0	0
230	230	20	44	156	graduated high school	government employer	5001-10000	living together not legally marr	0	no		no	no	no	no	no	no	no	no	no	no	no	no	yes	no	no	no	no	no	no	yes	no	no distress	premenopause	heterosexual	living together	1 per week	no	no	no	no	no	no	no	2	3	3	3	2
231	231	54	55	153	graduated associated	work for hire	10001-17000	legally married	2	no		no	no	no	no	no	no	no	no	no	no	no	no	yes	no	yes	no	no	no	no	no	no	no distress	premenopause	heterosexual	living together	2-3 per month	no	no	no	no	no	no	no	2	2	2	1	2
232	232	55	56.7	151	graduated high school	work for hire	17001-21000	legally married	2	yes	dyslipidemia	no	no	no	no	no	no	yes	no	no	no	no	no	yes	no	no	no	no	no	yes	no	no	no distress	postmenopause	heterosexual	living together	2-3 per month	yes	yes	no	no	no	no	no	2	2	2	1	2
233	233	22	57	159	graduated bachelor degree	civil servant	21001-25000	single	0	no		no	no	no	no	no	no	no	no	no	no	no	no	no	no	no	no	no	no	no	no	no	no distress	premenopause	bisexual	not living together	2-3 per week	no	no	no	no	no	no	no	2	4	1	1	4
234	234	38	70	158	graduated bachelor degree	civil servant	30000-39999	legally married	2	no		yes	yes	no	no	no	no	no	no	no	no	no	no	yes	no	no	no	no	no	yes	no	no	no distress	premenopause	heterosexual	living together	2-3 per week	no	no	no	no	no	no	no	3	4	4	4	3
235	235	45	69	165	graduated bachelor degree	government employer	21001-25000	not living together	0	no		no	no	no	no	no	no	no	no	no	no	no	no	no	no	no	no	no	no	no	no	no	no distress	premenopause	heterosexual	not living together	2-3 per month	no	no	no	no	no	no	no	1	1	0	2	3
236	236	33	45.8	160	graduated bachelor degree	civil servant	25001-29999	married	0	yes	hypothyroid	no	no	no	no	no	no	yes	no	no	no	no	no	no	no	no	no	no	no	no	no	no	no distress	premenopause	heterosexual	not living together	2-3 per month	no	no	no	no	no	no	no	2	3	5	3	4
237	237	40	56	160	graduated high school	government employer	10001-17000	living together not legally marr	2	no		no	no	no	no	no	no	no	no	no	no	no	no	yes	no	no	no	no	no	yes	no	no	distress	premenopause	heterosexual	not living together	2-3 per week	no	no	no	no	no	no	no	2	3	5	3	4
238	238	35	42	150	graduated bachelor degree	civil servant	50000-59999	legally married	0	no		no	no	no	no	no	no	no	no	no	no	no	no	no	no	no	no	no	no	no	no	no	no distress	premenopause	heterosexual	not living together	2-3 per week	yes	no	no	no	no	no	yes	2	3	4	4	3
239	239	48	63.7	152	graduated high school	work for hire	10001-17000	legally married	3	no		no	no	no	no	no	no	no	no	no	no	no	no	yes	no	no	no	no	no	yes	no	no	no distress	premenopause	heterosexual	living together	1 per month	yes	no	no	yes	no	no	no	1	2	1	3	3
240	240	37	61	160	graduated bachelor degree	government employer	10001-17000	married	2	no		no	no	no	no	no	no	no	no	no	no	no	no	yes	no	no	no	no	no	yes	no	no	distress	premenopause	heterosexual	not living together	2-3 per week	no	no	no	no	no	no	no	2	3	5	3	4
241	241	23	47	153	graduated bachelor degree	civil servant	10001-17000	single	0	no		no	no	no	no	no	no	no	no	no	no	no	no	yes	no	yes	no	no	no	no	no	no	no distress	premenopause	heterosexual	not living together	2-3 per month	no	no	no	no	no	no	no	2	3	4	3	3
242	242	29	63	163	graduated bachelor degree	civil servant	10001-17000	single	0	no		no	no	no	no	no	no	no	no	no	no	no	no	yes	no	yes	no	no	no	no	no	no	no distress	premenopause	heterosexual	living together	2-3 per month	no	no	no	no	no	no	no	2	3	4	3	3
243	243	50	51	149	graduated associated	government employer	10001-17000	legally married	2	yes	dyslipidemia	no	no	no	no	no	no	yes	no	no	no	no	no	yes	no	no	no	no	no	yes	no	no	no distress	premenopause	heterosexual	living together	2-3 per month	no	no	no	no	no	no	no	2	3	3	3	3
244	244	39	79	156	graduated high school	teacher	10001-17000	single	2	no		no	no	no	no	no	no	no	no	no	no	no	no	no	no	no	no	no	no	no	no	no	distress	premenopause	heterosexual	not living together	none per year	yes	yes	no	no	no	no	no	1	1	0	1	2
245	245	29	51	156	graduated high school	government employer	10001-17000	single	1	no		no	no	no	no	no	no	no	no	no	no	no	no	yes	no	yes	no	no	no	no	yes	no	no distress	premenopause	heterosexual	living together	1 per month	yes	yes	no	no	no	no	no	2	3	2	3	3
246	246	33	53	160	graduated bachelor degree	civil servant	25001-29999	living together not legally marr	0	no		no	no	no	no	no	no	no	no	no	no	no	no	no	no	no	no	no	no	no	no	no	no distress	premenopause	homosexual	living together	1 per month	no	no	no	no	no	no	no	2	2	1	2	3
247	247	34	54	160	graduated bachelor degree	government employer	17001-21000	living together not legally marr	0	no		no	no	no	no	no	no	no	no	no	no	no	no	no	no	no	no	no	no	no	no	no	no distress	premenopause	homosexual	living together	1 per month	no	no	no	no	no	no	no	1	2	2	1	2
248	248	28	54	163	graduated bachelor degree	government employer	10001-17000	single	0	no		no	no	no	no	no	no	no	no	no	no	no	no	yes	no	yes	no	no	no	no	no	no	no distress	premenopause	heterosexual	not living together	2-3 per month	no	no	no	no	no	no	no	2	3	5	4	3
249	249	36	58	158	graduated bachelor degree	civil servant	25001-29999	legally married	1	no		no	no	no	no	no	no	no	no	no	no	no	no	yes	no	no	no	no	no	no	yes	no	no distress	premenopause	heterosexual	living together	2-3 per week	yes	yes	no	yes	no	no	no	1	2	2	2	2
250	250	29	45	150	graduated bachelor degree	government employer	10001-17000	legally married	1	no		no	no	no	no	no	no	no	no	no	no	no	no	yes	no	no	no	no	no	no	yes	no	no distress	premenopause	heterosexual	not living together	1 per week	no	no	no	no	no	no	no	2	3	1	1	3
251	251	35	61	155	graduated bachelor degree	civil servant	17001-21000	legally married	1	no		no	no	no	no	no	no	no	no	no	no	no	no	no	no	no	no	no	no	no	no	no	no distress	premenopause	heterosexual	living together	2-3 per week	yes	yes	yes	no	no	no	yes	2	2	4	3	2
252	252	48	52	156	graduated high school	no	<5000	living together not legally marr	1	no		no	no	no	no	no	no	no	no	no	no	no	no	no	no	no	no	no	no	no	no	no	no distress	premenopause	heterosexual	living together	>3 per week	no	no	no	no	no	no	no	3	3	3	3	2
253	253	39	60	152	graduated bachelor degree	civil servant	40000-49999	legally married	2	no		no	no	no	no	no	no	no	no	no	no	no	no	yes	no	no	no	no	no	yes	no	no	no distress	premenopause	heterosexual	living together	2-3 per month	yes	yes	no	no	no	no	no	2	1	2	1	2
254	254	41	43	158	graduated bachelor degree	employer	17001-21000	legally married	1	no		no	no	no	no	no	no	no	no	no	no	no	no	yes	no	no	no	no	no	no	yes	no	no distress	premenopause	heterosexual	living together	2-3 per week	no	no	no	no	no	no	no	3	4	3	3	4
255	255	44	68	170	graduated high school	business	25001-29999	married	2	no		no	no	no	no	no	no	no	no	no	no	no	no	yes	no	no	no	no	no	yes	no	no	no distress	premenopause	heterosexual	living together	2-3 per week	no	no	no	no	no	no	no	3	3	4	4	4
256	256	40	44	150	graduated bachelor degree	work for hire	17001-21000	married	0	no		no	no	no	no	no	no	no	no	no	no	no	no	no	no	no	no	no	no	no	no	no	no distress	premenopause	heterosexual	living together	1 per month	no	no	no	no	no	no	no	1	2	3	3	3
257	257	49	53	160	graduated bachelor degree	business	25001-29999	legally married	1	no		no	no	no	no	no	no	no	no	no	no	no	no	no	no	no	no	no	no	no	no	no	no distress	premenopause	heterosexual	living together	1 per month	no	no	no	no	no	no	no	3	3	2	3	2
258	258	55	51	158	graduated primary school	business	25001-29999	legally married	2	no		no	no	no	no	no	no	no	no	no	no	no	no	no	no	no	no	no	no	no	no	no	no distress	premenopause	heterosexual	living together	1 per month	no	no	no	no	no	no	no	1	2	2	1	2
259	259	39	42	149	graduated bachelor degree	no	no	legally married	0	no		no	no	no	no	no	no	no	no	no	no	no	no	no	no	no	no	no	no	no	no	no	no distress	premenopause	heterosexual	living together	>3 per week	yes	no	no	no	no	no	yes	3	3	3	3	4
260	260	36	50	152	graduated bachelor degree	civil servant	30000-39999	married	1	no		no	no	no	no	no	no	no	no	no	no	no	no	yes	yes	no	no	no	no	no	no	no	no distress	premenopause	heterosexual	living together	1 per week	yes	no	yes	no	no	yes	no	2	3	3	2	2
261	261	69	52	165	graduated bachelor degree	teacher	30000-39999	legally married	1	no		no	no	no	no	no	no	no	no	no	no	no	no	no	no	no	no	no	no	no	no	no	no distress	postmenopause	heterosexual	living together	2-3 per month	yes	no	yes	no	yes	no	no	1	2	1	2	2
262	262	68	60	152	graduated primary school	no	<5000	living together not legally marr	3	yes	hypertension	no	no	no	no	no	no	yes	yes	no	no	no	no	no	no	no	no	no	no	no	no	no	no distress	postmenopause	heterosexual	living together	2-3 per month	yes	yes	no	yes	no	no	no	1	2	1	2	3
263	263	50	42	145	graduated primary school	business	40000-49999	married	1	no		no	no	no	no	no	no	no	no	no	no	no	no	no	no	no	no	no	no	no	no	no	no distress	premenopause	heterosexual	living together	2-3 per month	yes	no	yes	no	no	no	yes	2	3	3	2	2
264	264	50	53	153	graduated bachelor degree	civil servant	50000-59999	legally married	2	no		no	no	no	no	no	no	no	no	no	no	no	no	yes	no	no	no	no	no	yes	no	no	distress	postmenopause	heterosexual	living together	1 per week	no	no	no	no	no	no	no	2	2	2	1	2
265	265	35	78	165	graduated bachelor degree	government employer	10001-17000	married	2	no		no	no	no	no	no	no	no	no	no	no	no	no	no	no	no	no	no	no	no	no	no	no distress	premenopause	heterosexual	living together	2-3 per week	no	no	no	no	no	no	no	5	4	4	3	4
266	266	42	43	150	graduated bachelor degree	government employer	17001-21000	legally married	1	no		no	no	no	no	no	no	no	no	no	no	no	no	yes	no	yes	no	no	no	no	no	no	no distress	premenopause	heterosexual	living together	2-3 per month	no	no	no	no	no	no	no	2	3	3	2	3
267	267	34	51	160	graduated bachelor degree	government employer	17001-21000	single	0	yes	allergic rhinitis	no	no	no	no	no	no	no	no	no	no	no	no	no	no	no	no	no	no	no	no	no	no distress	premenopause	heterosexual	not living together	1 per month	yes	no	no	no	no	no	yes	2	2	2	1	2
268	268	27	83.3	170	graduated bachelor degree	government employer	10001-17000	legally married	0	no		no	no	no	no	no	no	no	no	no	no	no	no	no	no	no	no	no	no	no	no	no	no distress	premenopause	heterosexual	living together	1-2 per year	no	no	no	no	no	no	no	1	1	0	0	0
269	269	45	58	155	graduated high school	government employer	10001-17000	widow	4	no		no	no	no	no	no	no	no	no	no	no	no	no	yes	no	no	no	no	no	yes	no	no	no distress	premenopause	heterosexual	not living together	1 per month	no	no	no	no	no	no	no	4	3	3	3	3
270	270	28	66	150	graduated bachelor degree	government employer	17001-21000	legally married	2	no		no	no	no	no	no	no	no	no	no	no	no	no	yes	no	no	no	no	no	no	no	yes	distress	premenopause	heterosexual	living together	2-3 per week	no	no	no	no	no	no	no	2	3	4	4	3
271	271	53	61	156	graduated bachelor degree	civil servant	50000-59999	married	1	yes	hypertension, GERD	no	no	no	no	no	no	yes	yes	no	no	no	no	no	no	no	no	no	no	no	no	no	no distress	postmenopause	heterosexual	living together	1-2 per year	yes	no	no	no	no	no	yes	1	1	0	0	0
272	272	45	80	165	graduated high school	government employer	10001-17000	legally married	2	no		no	no	no	no	no	no	no	no	no	no	no	no	yes	no	no	no	no	no	yes	no	no	no distress	premenopause	heterosexual	living together	>3 per week	yes	no	no	yes	no	no	no	2	3	3	3	3
273	273	55	69	155	graduated high school	government employer	10001-17000	legally married	2	no		no	no	no	no	no	no	yes	no	no	no	no	yes	no	no	no	no	no	no	no	no	no	no distress	postmenopause	heterosexual	not living together	none per year	no	no	no	no	no	no	no	1	2	0	0	0
274	274	34	58	163	graduated high school	work for hire	<5000	single	1	yes	Depression	yes	no	yes	no	no	no	yes	no	yes	yes	no	yes	yes	no	yes	no	no	no	no	yes	no	distress	premenopause	heterosexual	not living together	2-3 per week	no	no	no	no	no	no	no	2	1	3	2	3
275	275	31	54	164	graduated high school	employer	10001-17000	single	0	no		no	no	no	no	no	no	no	no	no	no	no	no	no	no	no	no	no	no	no	no	no	no distress	premenopause	heterosexual	not living together	2-3 per month	no	no	no	no	no	no	no	4	3	4	3	3
276	276	38	70	164	graduated high school	civil servant	17001-21000	single	1	no		no	no	no	no	no	no	no	no	no	no	no	no	yes	no	no	no	no	no	no	yes	no	no distress	premenopause	heterosexual	not living together	1 per week	no	no	no	no	no	no	no	2	3	3	3	3
277	277	32	73	161	graduated high school	civil servant	10001-17000	single	1	yes	allergic rhinitis	no	no	no	no	no	no	no	no	no	no	no	no	yes	no	no	no	no	no	no	yes	no	no distress	premenopause	heterosexual	living together	1 per week	no	no	no	no	no	no	no	2	3	3	3	3
278	278	39	68	163	graduated associated	government employer	10001-17000	legally married	3	yes	asthma	no	no	no	no	no	no	yes	no	no	no	no	no	yes	no	no	no	no	no	yes	no	no	no distress	premenopause	heterosexual	living together	1 per week	no	no	no	no	no	no	no	2	3	2	2	2
279	279	34	49	152	graduated high school	government employer	17001-21000	legally married	1	no		no	no	no	no	no	no	no	no	no	no	no	no	no	no	no	no	no	no	no	no	no	no distress	premenopause	heterosexual	living together	1 per month	no	no	no	no	no	no	no	4	2	2	1	3
280	280	34	44	158	graduated bachelor degree	employer	10001-17000	married	1	no		no	no	no	no	no	no	no	no	no	no	no	no	yes	no	no	no	no	no	no	no	yes	no distress	premenopause	heterosexual	living together	2-3 per month	no	no	no	no	no	no	no	2	4	3	3	3
281	281	32	67	156	graduated high school	government employer	5001-10000	legally married	3	no		no	no	no	no	no	no	no	no	no	no	no	no	yes	no	no	yes	no	no	no	no	no	no distress	premenopause	heterosexual	living together	2-3 per week	no	no	no	no	no	no	no	3	3	3	3	3
282	282	27	66	162	graduated high school	government employer	10001-17000	married	1	no		no	no	no	no	no	no	no	no	no	no	no	no	no	no	no	no	no	no	no	no	no	no distress	premenopause	heterosexual	living together	2-3 per week	no	no	no	no	no	no	no	3	3	3	3	4
283	283	22	70	159	graduated high school	government employer	5001-10000	married	1	no		no	no	no	no	no	no	no	no	no	no	no	no	yes	no	no	yes	no	no	no	no	no	no distress	premenopause	heterosexual	living together	2-3 per week	no	no	no	no	no	no	no	3	3	3	3	3
284	284	56	59	163	graduated high school	government employer	17001-21000	legally married	2	no		no	no	no	no	no	no	no	no	no	no	no	no	yes	no	no	no	no	no	yes	no	no	no distress	postmenopause	asexual	living together	1 per week	no	no	no	no	no	no	no	1	1	1	1	1
285	285	39	61	159	graduated high school	government employer	10001-17000	legally married	3	yes	diabetes mellitus,dyslipidemia,dyspepsia	no	no	no	no	no	no	yes	no	no	no	no	no	yes	no	no	no	yes	no	no	no	no	no distress	postmenopause	heterosexual	living together	>3 per week	yes	no	yes	yes	yes	no	yes	1	3	2	2	2
286	286	45	73.4	149	graduated high school	government employer	10001-17000	legally married	1	yes	diabetes mellitus, hypertension	no	no	no	no	no	no	yes	yes	no	no	yes	no	yes	no	yes	no	no	no	no	no	no	no distress	postmenopause	asexual	living together	2-3 per month	yes	yes	no	no	no	no	yes	2	3	3	3	3
287	287	38	53	157	graduated primary school	civil servant	10001-17000	legally married	1	no		no	no	no	no	no	no	no	no	no	no	no	no	no	no	no	no	no	no	no	no	no	no distress	premenopause	heterosexual	living together	2-3 per month	no	no	no	no	no	no	no	2	3	3	3	3
288	288	36	55	165	graduated bachelor degree	employer	10001-17000	legally married	0	no		no	no	no	no	no	no	no	no	no	no	no	no	no	no	no	no	no	no	no	no	no	no distress	premenopause	heterosexual	living together	1 per week	no	no	no	no	no	no	no	2	3	5	3	4
289	289	47	57	156	graduated high school	government employer	10001-17000	legally married	4	yes	herniated disc	no	no	no	no	no	no	no	no	no	no	no	no	yes	no	no	no	no	no	no	no	yes	no distress	premenopause	heterosexual	living together	2-3 per month	no	no	no	no	no	no	no	2	2	1	1	2
290	290	49	85	159	graduated high school	civil servant	10001-17000	legally married	3	no		no	no	no	no	no	no	no	no	no	no	no	no	yes	no	no	yes	no	no	no	no	no	no distress	premenopause	asexual	living together	2-3 per month	no	no	no	no	no	no	no	1	1	3	3	4
291	291	33	66	156	graduated high school	government employer	5001-10000	married	2	no		no	no	no	no	no	no	no	no	no	no	no	no	yes	no	no	no	no	no	yes	no	no	no distress	premenopause	heterosexual	living together	2-3 per week	no	no	no	no	no	no	no	3	3	4	3	4
292	292	60	69	158	graduated associated	civil servant	>60000	legally married	2	no		no	no	no	no	no	no	no	no	no	no	no	no	no	no	no	no	no	no	no	no	no	no distress	postmenopause	heterosexual	living together	1-2 per year	no	no	no	no	no	no	no	1	1	0	0	0
293	293	49	45	155	graduated bachelor degree	civil servant	>60000	legally married	2	no		no	no	no	no	no	no	no	no	no	no	no	no	yes	no	no	no	no	no	no	no	yes	distress	postmenopause	heterosexual	living together	2-3 per week	yes	yes	no	no	no	no	no	3	2	3	2	2
294	294	38	65	158	graduated bachelor degree	civil servant	>60000	legally married	3	no		no	no	no	no	no	no	no	no	no	no	no	no	yes	no	no	no	no	no	yes	no	no	no distress	premenopause	heterosexual	living together	2-3 per week	no	no	no	no	no	no	no	3	4	5	4	4
295	295	32	57	158	graduated associated	employer	17001-21000	not living together	1	no		no	no	no	no	no	no	no	no	no	no	no	no	no	no	no	no	no	no	no	no	no	no distress	premenopause	heterosexual	not living together	1 per month	no	no	no	no	no	no	no	2	2	3	0	0
296	296	47	62	153	graduated high school	employer	21001-25000	legally married	2	no		yes	yes	no	no	no	no	no	no	no	no	no	no	no	no	no	no	no	no	no	no	no	distress	postmenopause	heterosexual	living together	2-3 per week	no	no	no	no	no	no	no	2	3	3	3	3
297	297	38	47	151	graduated doctoral degree	teacher	>60000	legally married	2	no		no	no	no	no	no	no	no	no	no	no	no	no	yes	no	no	no	no	no	yes	no	no	no distress	premenopause	heterosexual	living together	2-3 per month	no	no	no	no	no	no	no	3	3	4	4	4
298	298	33	85	163	graduated high school	government employer	17001-21000	living together not legally marr	1	yes	hypertension	no	no	no	no	no	no	no	no	no	no	no	no	yes	no	no	no	no	no	no	no	yes	no distress	premenopause	heterosexual	living together	2-3 per week	no	no	no	no	no	no	no	2	3	4	4	4
299	299	38	89	165	graduated bachelor degree	government employer	50000-59999	legally married	1	yes	hypothyroid	no	no	no	no	no	no	yes	no	no	no	no	no	no	no	no	no	no	no	no	no	no	no distress	premenopause	heterosexual	not living together	2-3 per month	no	no	no	no	no	no	no	2	3	3	3	4
300	300	24	48	154	graduated associated	government employer	5001-10000	living together not legally marr	0	no		no	no	no	no	no	no	no	no	no	no	no	no	yes	no	no	no	no	no	no	no	yes	no distress	postmenopause	heterosexual	not living together	2-3 per month	no	no	no	no	no	no	no	2	3	3	3	4
301	301	41	59	160	graduated high school	government employer	10001-17000	legally married	2	no		no	no	no	no	no	no	no	no	no	no	no	no	yes	no	no	no	no	no	no	no	yes	no distress	premenopause	heterosexual	not living together	2-3 per week	no	no	no	no	no	no	no	2	3	1	3	4
302	302	31	68	152	graduated associated	government employer	17001-21000	married	0	no		no	no	no	no	no	no	no	no	no	no	no	no	no	no	no	no	no	no	no	no	no	no distress	premenopause	heterosexual	not living together	2-3 per month	no	no	no	no	no	no	no	3	3	3	3	2
303	303	41	66	157	graduated bachelor degree	civil servant	30000-39999	legally married	2	no		no	no	no	no	no	no	no	no	no	no	no	no	no	no	no	no	no	no	no	no	no	no distress	premenopause	homosexual	living together	2-3 per month	no	no	no	no	no	no	no	1	2	5	4	4
304	304	50	54.5	160	graduated bachelor degree	civil servant	25001-29999	legally married	1	yes	diabetes mellitus, dyslipidemia	no	no	no	no	no	no	yes	no	no	no	no	no	yes	no	no	no	no	no	no	no	yes	no distress	premenopause	heterosexual	not living together	1 per month	yes	no	no	yes	no	no	no	1	3	3	3	3
305	305	35	57.5	150	graduated bachelor degree	government employer	10001-17000	legally married	1	no		no	no	no	no	no	no	no	no	no	no	no	no	no	no	no	no	no	no	no	no	no	distress	premenopause	heterosexual	living together	1 per month	yes	yes	yes	no	no	yes	no	1	2	1	2	2
306	306	34	53.4	150	graduated associated	civil servant	10001-17000	living together not legally marr	1	no		no	no	no	no	no	no	no	no	no	no	no	no	no	no	no	no	no	no	no	no	no	no distress	premenopause	heterosexual	living together	1 per month	no	no	no	no	no	no	no	2	3	3	3	3
307	307	45	68	155	graduated associated	government employer	17001-21000	legally married	2	no		no	no	no	no	no	no	no	no	no	no	no	no	yes	no	no	no	no	no	yes	no	no	no distress	premenopause	heterosexual	living together	2-3 per week	no	no	no	no	no	no	no	4	3	2	2	3
308	308	41	83	158	graduated bachelor degree	government employer	30000-39999	legally married	2	no		no	no	no	no	no	no	no	no	no	no	no	no	yes	no	no	no	no	no	no	no	yes	no distress	premenopause	heterosexual	living together	1 per month	no	no	no	no	no	no	no	2	3	3	3	4
309	309	57	57.5	156	graduated bachelor degree	civil servant	>60000	legally married	2	yes	cervical cancer, panic disorder	no	no	no	no	no	no	yes	no	no	yes	no	no	no	no	no	no	no	no	no	no	no	no distress	postmenopause	homosexual	not living together	1-2 per year	yes	yes	yes	yes	yes	yes	no	1	1	2	1	1
310	310	28	69	163	graduated bachelor degree	government employer	5001-10000	legally married	1	yes	allergic rhinitis	no	no	no	no	no	no	no	no	no	no	no	no	no	no	no	no	no	no	no	no	no	no distress	premenopause	heterosexual	living together	1 per month	yes	yes	no	no	no	no	no	1	2	2	2	3
311	311	41	54	154	graduated bachelor degree	civil servant	30000-39999	married	1	no		no	no	no	no	no	no	no	no	no	no	no	no	yes	no	yes	no	no	no	no	no	no	no distress	premenopause	heterosexual	living together	2-3 per week	no	no	no	no	no	no	no	2	3	4	3	3
312	312	34	119	169	graduated high school	work for hire	10001-17000	married	3	no		no	no	no	no	no	no	no	no	no	no	no	no	yes	no	no	yes	no	no	no	no	no	no distress	premenopause	asexual	living together	2-3 per week	no	no	no	no	no	no	no	3	3	2	3	2
313	313	38	48	153	graduated bachelor degree	government employer	25001-29999	married	2	no		no	no	no	no	no	no	no	no	no	no	no	no	yes	no	no	no	no	no	no	no	yes	no distress	premenopause	heterosexual	living together	1 per week	yes	yes	no	no	no	yes	no	2	3	3	3	4
314	314	54	60	160	graduated primary school	business	5001-10000	legally married	1	no		no	no	no	no	no	no	no	no	no	no	no	no	no	no	no	no	no	no	no	no	no	no distress	postmenopause	asexual	living together	2-3 per month	no	no	no	no	no	no	no	1	1	0	1	3
315	315	52	48	159	graduated primary school	no	no	not living together	2	yes	hypertension	no	no	no	no	no	no	yes	yes	no	no	no	no	no	no	no	no	no	no	no	no	no	no distress	postmenopause	asexual	not living together	1-2 per year	no	no	no	no	no	no	no	1	1	0	0	0
316	316	51	52	156	graduated high school	business	5001-10000	legally married	3	yes	Dyslipidemia	no	no	no	no	no	no	yes	yes	no	no	no	no	yes	no	no	no	no	no	yes	no	no	no distress	premenopause	heterosexual	living together	2-3 per week	no	no	no	no	no	no	no	2	3	3	3	3
317	317	32	57.8	152	graduated bachelor degree	government employer	10001-17000	legally married	2	no		no	no	no	no	no	no	no	no	no	no	no	no	yes	no	no	no	no	no	no	no	yes	no distress	premenopause	heterosexual	living together	1 per week	no	no	no	no	no	no	no	5	3	4	3	4
318	318	40	63	150	graduated bachelor degree	government employer	17001-21000	legally married	2	no		no	no	no	no	no	no	no	no	no	no	no	no	yes	no	yes	no	no	no	no	no	no	no distress	premenopause	heterosexual	living together	1 per week	no	no	no	no	no	no	no	2	3	2	3	4
319	319	33	64	159	graduated bachelor degree	government employer	10001-17000	legally married	0	no		no	no	no	no	no	no	no	no	no	no	no	no	no	no	no	no	no	no	no	no	no	no distress	premenopause	heterosexual	not living together	2-3 per month	yes	no	no	yes	no	no	no	3	3	3	1	4
320	320	35	65	157	graduated bachelor degree	no	5001-10000	legally married	1	no		no	no	no	no	no	no	no	no	no	no	no	no	no	no	no	no	no	no	no	no	no	no distress	premenopause	heterosexual	living together	2-3 per week	no	no	no	no	no	no	no	3	3	4	1	4
321	321	39	69.2	166	graduated bachelor degree	government employer	10001-17000	legally married	1	yes	heniated disc	no	no	no	no	no	no	no	no	no	no	no	no	no	no	no	no	no	no	no	no	no	no distress	premenopause	heterosexual	living together	2-3 per month	yes	yes	no	no	no	no	no	2	3	3	3	3
322	322	36	52	156	graduated bachelor degree	business	17001-21000	legally married	2	no		no	no	no	no	no	no	no	no	no	no	no	no	no	no	no	no	no	no	no	no	no	no distress	premenopause	heterosexual	living together	1 per month	no	no	no	no	no	no	no	2	3	4	3	4
323	323	50	56	155	graduated bachelor degree	civil servant	50000-59999	legally married	2	no		no	no	no	no	no	no	no	no	no	no	no	no	no	no	no	no	no	no	no	no	no	no distress	postmenopause	heterosexual	living together	1 per month	no	no	no	no	no	no	no	3	3	3	3	4
324	324	48	65	155	graduated associated	government employer	17001-21000	legally married	2	yes	hypertension, dyslipidemia, kidney diseas	no	no	no	no	no	no	yes	yes	no	no	no	no	no	no	no	no	no	no	no	no	no	no distress	postmenopause	heterosexual	living together	1 per month	yes	yes	yes	no	no	no	no	3	3	2	3	3
325	325	31	55	156	graduated bachelor degree	government employer	10001-17000	single	0	no		no	no	no	no	no	no	no	no	no	no	no	no	yes	no	no	no	no	no	no	yes	no	no distress	premenopause	heterosexual	not living together	none per year	no	no	no	no	no	no	no	1	3	3	1	1
326	326	42	65	165	graduated bachelor degree	employer	17001-21000	legally married	0	no		no	no	no	no	no	no	no	no	no	no	no	no	no	no	no	no	no	no	no	no	no	no distress	premenopause	heterosexual	living together	2-3 per week	no	no	no	no	no	no	no	2	3	4	4	3
327	327	46	59	159	graduated bachelor degree	government employer	25001-29999	legally married	2	no		no	no	no	no	no	no	no	no	no	no	no	no	yes	no	yes	no	no	no	no	no	no	no distress	premenopause	heterosexual	living together	1 per month	no	no	no	no	no	no	no	2	3	3	3	3
328	328	38	63	157	graduated bachelor degree	government employer	17001-21000	legally married	1	no		no	no	no	no	no	no	no	no	no	no	no	no	no	no	no	no	no	no	no	no	no	no distress	premenopause	heterosexual	living together	2-3 per month	no	no	no	no	no	no	no	3	3	4	3	4
329	329	44	43	158	graduated bachelor degree	government employer	17001-21000	legally married	2	no		no	no	no	no	no	no	no	no	no	no	no	no	yes	no	no	no	no	no	no	no	yes	no distress	premenopause	heterosexual	living together	1 per month	yes	yes	no	no	no	no	no	2	2	3	3	3
330	330	45	60	160	graduated bachelor degree	civil servant	30000-39999	married	1	no		no	no	no	no	no	no	no	no	no	no	no	no	yes	yes	no	no	no	no	no	no	yes	no distress	premenopause	heterosexual	living together	2-3 per week	no	no	no	no	no	no	no	2	3	4	4	4
331	331	40	74	155	graduated bachelor degree	government employer	21001-25000	legally married	1	no		no	no	no	no	no	no	no	no	no	no	no	no	yes	no	no	no	no	no	no	no	yes	no distress	premenopause	heterosexual	not living together	1 per month	no	no	no	no	no	no	no	1	2	3	3	3
332	332	39	60	160	graduated bachelor degree	government employer	21001-25000	legally married	1	no		yes	yes	no	no	no	no	no	no	no	no	no	no	yes	no	no	no	no	no	no	no	yes	no distress	premenopause	heterosexual	living together	2-3 per week	no	no	no	no	no	no	no	2	3	4	4	4
333	333	58	56	151	graduated associated	civil servant	25001-29999	legally married	2	yes	dyslipidemia	no	no	no	no	no	no	yes	no	no	no	no	no	no	no	no	no	no	no	no	no	no	no distress	postmenopause	heterosexual	living together	1-2 per year	yes	yes	yes	yes	yes	yes	yes	1	1	1	2	2
334	334	35	53	153	graduated bachelor degree	government employer	25001-29999	legally married	2	no		yes	yes	no	no	no	no	no	no	no	no	no	no	yes	no	no	no	no	yes	no	no	no	no distress	premenopause	heterosexual	living together	>3 per week	no	no	no	no	no	no	no	3	3	5	3	4
335	335	41	65	162	graduated bachelor degree	government employer	30000-39999	legally married	0	no		no	no	no	no	no	no	no	no	no	no	no	no	no	no	no	no	no	no	no	no	no	no distress	premenopause	heterosexual	not living together	2-3 per month	yes	no	no	yes	no	no	no	2	3	3	3	3
336	336	49	55	157	graduated bachelor degree	government employer	40000-49999	divorce	1	no		no	no	no	no	no	no	no	no	no	no	no	no	yes	no	no	yes	no	no	no	no	no	no distress	premenopause	heterosexual	not living together	none per year	no	no	no	no	no	no	no	3	3	0	0	5
337	337	38	75	157	graduated high school	civil servant	10001-17000	married	2	no		no	no	no	no	no	no	no	no	no	no	no	no	yes	no	no	no	no	no	yes	no	no	no distress	premenopause	heterosexual	living together	2-3 per month	no	no	no	no	no	no	no	2	3	3	3	3
338	338	34	53	155	graduated high school	government employer	10001-17000	married	2	no		no	no	no	no	no	no	no	no	no	no	no	no	yes	no	no	yes	no	no	no	no	no	no distress	premenopause	heterosexual	living together	>3 per week	no	no	no	no	no	no	no	4	3	4	3	3
339	339	29	50	160	graduated associated	civil servant	10001-17000	legally married	1	no		no	no	no	no	no	no	no	no	no	no	no	no	yes	no	yes	no	no	no	no	no	no	no distress	premenopause	heterosexual	living together	2-3 per week	no	no	no	no	no	no	no	3	3	3	3	3
340	340	39	65	155	graduated bachelor degree	civil servant	40000-49999	legally married	1	no		no	no	no	no	no	no	no	no	no	no	no	no	no	no	no	no	no	no	no	no	no	no distress	premenopause	heterosexual	living together	2-3 per week	no	no	no	no	no	no	no	2	3	5	3	4
341	341	21	50	160	graduated high school	government employer	10001-17000	living together not legally marr	0	no		yes	yes	no	no	no	no	no	no	no	no	no	no	yes	no	yes	no	no	no	no	no	no	no distress	premenopause	heterosexual	living together	>3 per week	no	no	no	no	no	no	no	5	4	5	4	4
342	342	30	53	152	graduated associated	government employer	10001-17000	married	2	no		no	no	no	no	no	no	no	no	no	no	no	no	yes	no	no	no	no	no	no	yes	no	no distress	premenopause	heterosexual	living together	1 per week	no	no	no	no	no	no	no	2	3	3	3	3
343	343	41	48	155	graduated high school	civil servant	10001-17000	married	3	no		no	no	no	no	no	no	yes	no	no	no	no	no	yes	no	no	no	no	no	no	no	yes	no distress	premenopause	heterosexual	living together	2-3 per month	yes	no	yes	no	no	no	no	1	3	3	3	2
344	344	37	66	160	graduated high school	government employer	10001-17000	legally married	2	no		no	no	no	no	no	no	no	no	no	no	no	no	no	no	no	no	no	no	no	no	no	distress	premenopause	heterosexual	living together	1 per month	yes	yes	no	yes	no	yes	no	2	2	2	2	2
345	345	47	66	165	graduated high school	civil servant	10001-17000	legally married	4	no		no	no	no	no	no	no	no	no	no	no	no	no	yes	no	no	yes	no	no	no	no	no	no distress	postmenopause	heterosexual	living together	1 per month	no	no	no	no	no	no	no	2	2	2	2	2
346	346	24	48	153	graduated associated	government employer	10001-17000	single	0	no		yes	yes	no	no	no	no	no	no	no	no	no	no	no	no	no	no	no	no	no	no	no	no distress	premenopause	heterosexual	not living together	none per year	no	no	no	no	no	no	no	1	3	3	3	3
347	347	45	57	145	graduated high school	government employer	10001-17000	married	2	no		no	no	no	no	no	no	no	no	no	no	no	no	yes	no	no	no	no	no	yes	no	no	no distress	premenopause	heterosexual	living together	2-3 per week	no	no	no	no	no	no	no	3	3	4	3	4
348	348	37	78	166	graduated bachelor degree	government employer	17001-21000	legally married	2	no		no	no	no	no	no	no	no	no	no	no	no	no	yes	no	no	no	no	no	yes	no	no	distress	premenopause	heterosexual	living together	1 per week	yes	yes	no	no	no	no	no	1	2	2	2	4
349	349	33	66	164	graduated bachelor degree	civil servant	17001-21000	married	0	no		no	no	no	no	no	no	no	no	no	no	no	no	yes	no	no	no	no	no	no	no	yes	no distress	premenopause	heterosexual	living together	1 per week	yes	no	no	yes	no	no	no	2	3	4	3	3
350	350	34	69	153	graduated bachelor degree	government employer	10001-17000	legally married	2	no		no	no	no	no	no	no	no	no	no	no	no	no	yes	no	no	no	no	no	no	no	yes	no distress	premenopause	heterosexual	living together	2-3 per week	no	no	no	no	no	no	no	3	4	3	3	4
351	351	50	57	156	graduated associated	government employer	25001-29999	legally married	1	yes	allergic rhinitis	no	no	no	no	no	no	yes	no	no	no	no	no	yes	no	no	no	no	no	no	no	yes	distress	postmenopause	heterosexual	living together	1 per month	no	no	no	no	no	no	no	1	1	0	0	0
352	352	46	60	165	graduated bachelor degree	government employer	21001-25000	legally married	2	no		no	no	no	no	no	no	no	no	no	no	no	no	yes	no	no	no	no	no	no	no	yes	no distress	premenopause	heterosexual	living together	2-3 per month	no	no	no	no	no	no	no	1	1	1	1	3
353	353	42	53	156	graduated bachelor degree	government employer	25001-29999	legally married	1	no		no	no	no	no	no	no	no	no	no	no	no	no	yes	no	no	no	no	no	no	yes	no	no distress	premenopause	heterosexual	not living together	1 per month	yes	yes	yes	yes	no	no	no	1	2	2	2	2
354	354	43	56	167	graduated bachelor degree	government employer	30000-39999	married	1	yes	dyslipidemia, anemia	no	no	no	no	no	no	yes	no	no	yes	no	no	yes	no	yes	no	no	no	no	no	no	no distress	premenopause	heterosexual	living together	2-3 per month	yes	yes	yes	yes	yes	yes	yes	1	1	1	1	1
355	355	42	50	148	graduated bachelor degree	government employer	17001-21000	legally married	2	no		no	no	no	no	no	no	no	no	no	no	no	no	yes	no	no	no	no	no	yes	no	no	no distress	premenopause	heterosexual	living together	>3 per week	no	no	no	no	no	no	no	2	3	4	3	4
356	356	41	61	160	graduated high school	civil servant	25001-29999	legally married	2	no		no	no	no	no	no	no	no	no	no	no	no	no	no	no	no	no	no	no	no	no	no	no distress	premenopause	heterosexual	living together	none per year	no	no	no	no	no	no	no	1	1	1	1	2
357	357	34	55	168	graduated bachelor degree	farmer	10001-17000	married	3	no		no	no	no	no	no	no	no	no	no	no	no	no	yes	no	no	no	no	no	yes	no	no	no distress	premenopause	heterosexual	living together	>3 per week	no	no	no	no	no	no	no	3	3	5	4	5
358	358	50	66	158	graduated associated	government employer	25001-29999	legally married	1	yes	dyslipidemia	no	no	no	no	no	no	yes	no	no	no	no	no	yes	no	no	no	no	yes	no	no	no	no distress	postmenopause	heterosexual	living together	1 per month	yes	yes	no	no	no	no	no	1	1	2	1	2
359	359	49	57	156	graduated associated	government employer	21001-25000	legally married	0	no		no	no	no	no	no	no	no	no	no	no	no	no	no	no	no	no	no	no	no	no	no	no distress	premenopause	heterosexual	living together	1 per month	no	no	no	no	no	no	no	2	3	3	3	3
360	360	50	61	160	graduated associated	civil servant	25001-29999	legally married	2	yes	ASD (heart disease)	no	no	no	no	no	no	no	no	no	no	no	no	no	no	no	no	no	no	no	no	no	no distress	postmenopause	heterosexual	living together	none per year	no	no	no	no	no	no	no	1	1	0	0	0
361	361	57	56	150	graduated primary school	government employer	<5000	married	2	no		no	no	no	no	no	no	no	no	no	no	no	no	no	no	no	no	no	no	no	no	no	no distress	postmenopause	asexual	living together	1-2 per year	no	no	no	no	no	no	no	1	1	0	0	0
362	362	38	62	156	graduated bachelor degree	government employer	25001-29999	legally married	3	no		no	no	no	no	no	no	no	no	no	no	no	no	yes	no	yes	no	no	no	no	no	yes	no distress	premenopause	heterosexual	living together	2-3 per month	no	no	no	no	no	no	no	2	3	4	3	4
363	363	30	45.4	152	graduated bachelor degree	civil servant	21001-25000	married	0	yes	gastric ulcer	no	no	no	no	no	no	no	no	no	no	no	no	yes	no	yes	no	no	no	no	no	no	no distress	premenopause	heterosexual	living together	1 per week	yes	no	no	yes	no	no	yes	2	3	3	3	3
364	364	57	60	150	graduated high school	civil servant	25001-29999	legally married	2	yes	dyslipidemia, hypertension	no	no	no	no	no	no	yes	yes	no	no	no	no	yes	no	no	no	no	no	yes	no	no	no distress	postmenopause	asexual	living together	1 per month	yes	yes	no	no	no	no	no	1	1	1	1	2
365	365	38	61.5	160	graduated high school	government employer	17001-21000	legally married	1	no		no	no	no	no	no	no	yes	no	no	no	yes	no	yes	no	no	no	no	no	no	yes	no	no distress	premenopause	heterosexual	living together	2-3 per month	no	no	no	no	no	no	no	3	3	3	3	3
366	366	42	49	168	graduated primary school	civil servant	10001-17000	married	2	no		no	no	no	no	no	no	no	no	no	no	no	no	yes	no	no	no	no	no	yes	no	no	no distress	premenopause	heterosexual	living together	1 per month	no	no	no	no	no	no	no	2	3	3	3	3
367	367	30	51	158	graduated bachelor degree	government employer	10001-17000	legally married	1	no		no	no	no	no	no	no	no	no	no	no	no	no	no	no	no	no	no	no	no	no	no	no distress	premenopause	heterosexual	living together	2-3 per month	yes	yes	no	no	yes	no	no	3	3	2	1	4
368	368	34	48	159	graduated high school	civil servant	5001-10000	legally married	0	no		no	no	no	no	no	no	yes	no	no	no	no	no	yes	no	no	no	no	no	no	yes	no	no distress	premenopause	heterosexual	living together	1 per week	no	no	no	no	no	no	no	2	2	2	1	2
369	369	39	64	163	graduated high school	government employer	10001-17000	legally married	3	no		no	no	no	no	no	no	no	no	no	no	no	no	yes	no	no	no	no	no	yes	no	no	no distress	premenopause	heterosexual	living together	2-3 per week	no	no	no	no	no	no	no	2	2	1	2	3
370	370	42	51	158	graduated associated	civil servant	10001-17000	legally married	2	no		no	no	no	no	no	no	no	no	no	no	no	no	yes	no	no	no	yes	no	no	no	no	no distress	premenopause	heterosexual	living together	2-3 per week	no	no	no	no	no	no	no	2	3	1	3	3
371	371	33	60	167	graduated bachelor degree	civil servant	10001-17000	married	1	no		no	no	no	no	no	no	no	no	no	no	no	no	yes	no	no	no	no	no	no	yes	no	no distress	premenopause	heterosexual	living together	2-3 per week	no	no	no	no	no	no	no	2	3	1	1	2
372	372	26	60	162	graduated associated	civil servant	10001-17000	married	1	no		no	no	no	no	no	no	no	no	no	no	no	no	yes	no	yes	no	no	no	no	no	no	no distress	premenopause	heterosexual	living together	>3 per week	yes	yes	no	yes	no	no	no	4	3	3	3	3
373	373	57	74	165	graduated bachelor degree	government employer	21001-25000	legally married	1	no		no	no	no	no	no	no	no	no	no	no	no	no	yes	no	no	no	no	no	yes	no	no	no distress	postmenopause	heterosexual	living together	1-2 per year	yes	yes	no	no	no	no	no	1	2	2	1	0
374	374	24	39	158	graduated associated	civil servant	10001-17000	legally married	1	no		no	no	no	no	no	no	no	no	no	no	no	no	no	no	no	no	no	no	no	no	no	no distress	premenopause	heterosexual	not living together	2-3 per month	no	no	no	no	no	no	no	1	3	4	3	3
375	375	56	64	158	graduated associated	government employer	17001-21000	legally married	2	no		no	no	no	no	no	no	no	no	no	no	no	no	yes	no	no	no	no	no	no	no	yes	no distress	postmenopause	heterosexual	living together	2-3 per month	yes	yes	no	yes	no	no	yes	1	2	2	1	2
376	376	33	58	150	graduated high school	employer	10001-17000	single	2	no		no	no	no	no	no	no	no	no	no	no	no	no	no	no	no	no	no	no	no	no	no	no distress	premenopause	heterosexual	not living together	2-3 per week	yes	no	no	no	no	no	yes	2	3	3	3	3
377	377	37	59	160	graduated high school	employer	10001-17000	legally married	2	no		yes	yes	no	no	no	no	no	no	no	no	no	no	yes	no	no	no	no	no	no	yes	no	no distress	premenopause	heterosexual	living together	1 per week	no	no	no	no	no	no	no	3	3	4	3	4
378	378	28	53	160	graduated associated	employer	10001-17000	legally married	0	no		no	no	no	no	no	no	no	no	no	no	no	no	no	no	no	no	no	no	no	no	no	no distress	premenopause	heterosexual	living together	1 per month	no	no	no	no	no	no	no	2	2	1	1	2
379	379	54	50.8	153	graduated high school	student	21001-25000	living together not legally marr	1	yes	rheumatoid arthritis	no	no	no	no	no	no	yes	no	no	no	no	no	yes	no	no	no	no	no	no	no	yes	no distress	postmenopause	heterosexual	living together	2-3 per week	no	no	no	no	no	no	no	3	3	3	3	4
380	380	39	50	150	graduated bachelor degree	employer	17001-21000	living together not legally marr	0	no		no	no	no	no	no	no	no	no	no	no	no	no	yes	no	no	no	no	no	no	no	yes	no distress	premenopause	heterosexual	not living together	>3 per week	yes	no	no	no	no	no	yes	5	3	3	4	4
381	381	51	52	161	graduated bachelor degree	business	25001-29999	legally married	2	no		no	no	no	no	no	no	no	no	no	no	no	no	yes	no	no	no	no	no	yes	no	no	no distress	postmenopause	heterosexual	living together	1 per month	yes	no	no	yes	no	no	no	1	4	4	4	3
382	382	37	60	158	graduated high school	employer	17001-21000	single	2	no		no	no	no	no	no	no	no	no	no	no	no	no	no	no	no	no	no	no	no	no	no	no distress	premenopause	heterosexual	not living together	2-3 per month	no	no	no	no	no	no	no	1	1	3	3	3
383	383	22	58	156	study bachelor degree	student	no	single	0	no		no	no	no	no	no	no	no	no	no	no	no	no	yes	no	yes	no	no	no	no	no	no	no distress	premenopause	heterosexual	not living together	2-3 per month	no	no	no	no	no	no	no	1	3	2	3	3
384	384	28	59	159	graduated high school	employer	10001-17000	single	0	yes	heart disease	no	no	no	no	no	no	no	no	no	no	no	no	no	no	no	no	no	no	no	no	no	distress	premenopause	omnisexual	not living together	>3 per week	no	no	no	no	no	no	no	3	3	3	3	3
385	385	56	56	150	graduated high school	employer	5001-10000	legally married	1	no		no	no	no	no	no	no	no	no	no	no	no	no	no	no	no	no	no	no	no	no	no	no distress	postmenopause	heterosexual	living together	1 per month	yes	no	yes	no	no	no	no	2	3	3	3	3
386	386	31	48	150	graduated bachelor degree	employer	10001-17000	single	0	no		yes	yes	yes	yes	no	no	no	no	no	no	no	no	yes	no	no	yes	no	no	no	no	no	no distress	premenopause	heterosexual	living together	2-3 per month	no	no	no	no	no	no	no	3	3	4	3	4
387	387	42	51	163	graduated master degree	employer	40000-49999	married	0	no		yes	yes	no	no	no	no	no	no	no	no	no	no	no	no	no	no	no	no	no	no	no	no distress	premenopause	homosexual	not living together	2-3 per month	no	no	no	no	no	no	no	3	4	4	3	4
388	388	35	49	158	graduated bachelor degree	employer	25001-29999	legally married	2	no		yes	yes	no	no	no	no	no	no	no	no	no	no	yes	no	no	no	no	no	no	yes	no	no distress	premenopause	heterosexual	living together	>3 per week	no	no	no	no	no	no	no	2	3	4	3	4
389	389	31	85	162	graduated bachelor degree	no	no	legally married	0	no		no	no	no	no	no	no	no	no	no	no	no	no	no	no	no	no	no	no	no	no	no	no distress	premenopause	heterosexual	living together	2-3 per month	no	no	no	no	no	no	no	3	2	2	2	3
390	390	50	46	153	graduated bachelor degree	government employer	10001-17000	legally married	0	no		no	no	no	no	no	no	no	no	no	no	no	no	no	no	no	no	no	no	no	no	no	no distress	postmenopause	heterosexual	living together	1 per month	no	no	no	no	no	no	no	2	3	3	3	3
391	391	38	85	160	graduated bachelor degree	government employer	10001-17000	legally married	1	yes	allergic rhinitis, back pain	no	no	no	no	no	no	no	no	no	no	no	no	yes	no	yes	no	no	no	no	no	no	no distress	premenopause	heterosexual	living together	2-3 per week	no	no	no	no	no	no	no	2	3	3	3	3
392	392	56	53	158	graduated bachelor degree	civil servant	>60000	legally married	0	no		no	no	no	no	no	no	no	no	no	no	no	no	no	no	no	no	no	no	no	no	no	no distress	postmenopause	heterosexual	living together	1 per week	yes	yes	no	no	no	no	no	3	3	4	3	3
393	393	35	50	158	graduated bachelor degree	civil servant	50000-59999	legally married	1	yes	dyspepsia	no	no	no	no	no	no	no	no	no	no	no	no	no	no	no	no	no	no	no	no	no	no distress	premenopause	heterosexual	living together	1-2 per year	no	no	no	no	no	no	no	1	1	0	0	0
394	394	49	65	158	graduated high school	business	40000-49999	legally married	1	no		no	no	no	no	no	no	no	no	no	no	no	no	no	no	no	no	no	no	no	no	no	no distress	premenopause	heterosexual	living together	1 per week	no	no	no	no	no	no	no	2	2	2	2	2
395	395	58	62	150	graduated primary school	business	<5000	legally married	2	yes	cataract, glaucoma	no	no	no	no	no	no	no	no	no	no	no	no	no	no	no	no	no	no	no	no	no	no distress	postmenopause	heterosexual	not living together	2-3 per month	no	no	no	no	no	no	no	1	2	2	1	3
396	396	25	76	165	graduated high school	business	5001-10000	married	2	no		no	no	no	no	no	no	no	no	no	no	no	no	no	no	no	no	no	no	no	no	no	no distress	premenopause	heterosexual	living together	1 per week	no	no	no	no	no	no	no	3	3	2	3	3
397	397	47	58	158	graduated bachelor degree	farmer	5001-10000	married	4	no		no	no	no	no	no	no	no	no	no	no	no	no	yes	no	no	no	no	no	yes	no	no	no distress	premenopause	heterosexual	living together	2-3 per month	no	no	no	no	no	no	no	2	3	2	2	4
398	398	49	52.5	160	graduated bachelor degree	employer	21001-25000	living together not legally marr	0	no		no	no	no	no	no	no	no	no	no	no	no	no	yes	no	yes	no	no	no	no	no	no	no distress	premenopause	heterosexual	not living together	2-3 per month	yes	yes	no	no	no	no	no	3	3	4	3	4
399	399	27	48	153	graduated high school	employer	10001-17000	single	0	yes	allergic rhinitis	yes	yes	no	no	no	no	no	no	no	no	no	no	yes	no	no	yes	no	no	no	no	no	no distress	premenopause	heterosexual	living together	>3 per week	yes	no	no	no	yes	no	no	4	4	5	4	4
400	400	31	45	155	graduated bachelor degree	employer	17001-21000	single	0	no		no	no	no	no	no	no	no	no	no	no	no	no	no	no	no	no	no	no	no	no	no	no distress	premenopause	heterosexual	not living together	2-3 per week	no	no	no	no	no	no	no	4	4	4	4	4
401	401	25	74	169	graduated bachelor degree	business	5001-10000	single	0	no		no	no	no	no	no	no	no	no	no	no	no	no	no	no	no	no	no	no	no	no	no	distress	premenopause	heterosexual	not living together	2-3 per month	no	no	no	no	no	no	no	4	4	3	4	4
402	402	26	54	158	graduated bachelor degree	employer	10001-17000	single	0	yes	migraine	yes	yes	no	no	no	no	no	no	no	no	no	no	yes	no	yes	no	no	no	no	no	no	no distress	premenopause	heterosexual	living together	2-3 per week	no	no	no	no	no	no	no	4	4	5	5	5
403	403	52	47	156	graduated high school	employer	21001-25000	legally married	2	yes	dyslipidemia	no	no	no	no	no	no	yes	no	no	no	no	no	yes	no	no	no	no	no	yes	no	no	no distress	postmenopause	heterosexual	living together	1 per week	yes	no	no	yes	no	no	no	3	3	3	3	3
404	404	49	66	157	graduated bachelor degree	civil servant	25001-29999	legally married	2	yes	dyspepsia, panic	no	no	no	no	no	no	no	no	no	no	no	no	yes	no	no	no	no	no	yes	no	no	distress	premenopause	heterosexual	living together	1 per week	yes	yes	no	no	no	no	yes	1	1	2	3	3
405	405	55	70	160	graduated primary school	employer	5001-10000	legally married	2	no		no	no	no	no	no	no	no	no	no	no	no	no	yes	no	no	no	no	no	no	yes	no	no distress	premenopause	heterosexual	living together	1 per week	yes	yes	no	yes	no	no	yes	1	3	3	3	4
406	406	35	58	158	graduated bachelor degree	civil servant	10001-17000	legally married	1	no		no	no	no	no	no	no	no	no	no	no	no	no	yes	no	no	no	no	no	no	yes	no	no distress	premenopause	heterosexual	living together	2-3 per month	yes	yes	no	yes	no	no	yes	2	3	5	4	4
407	407	52	58	150	graduated associated	civil servant	10001-17000	living together not legally marr	0	no		no	no	no	no	no	no	no	no	no	no	no	no	no	no	no	no	no	no	no	no	no	no distress	postmenopause	heterosexual	living together	2-3 per week	no	no	no	no	no	no	no	3	3	5	3	4
408	408	44	83	165	graduated bachelor degree	civil servant	17001-21000	married	2	yes	dyslipidemia, diabetes mellitus, AF	no	no	no	no	no	no	yes	yes	no	no	no	no	no	no	no	no	no	no	no	no	no	no distress	postmenopause	heterosexual	living together	1-2 per year	no	no	no	no	no	no	no	2	3	4	3	4
409	409	54	40.5	150	graduated associated	civil servant	25001-29999	legally married	2	no		no	no	no	no	no	no	no	no	no	no	no	no	yes	no	no	no	no	no	yes	no	no	no distress	postmenopause	heterosexual	living together	2-3 per week	no	no	no	no	no	no	no	3	3	5	3	4
410	410	36	57	152	graduated associated	government employer	10001-17000	legally married	1	no		no	no	no	no	no	no	no	no	no	no	no	no	yes	no	no	no	no	no	no	no	yes	no distress	premenopause	heterosexual	living together	2-3 per month	no	no	no	no	no	no	no	2	1	3	3	3
411	411	27	45.2	155	graduated associated	employer	10001-17000	married	0	no		no	no	no	no	no	no	no	no	no	no	no	no	no	no	no	no	no	no	no	no	no	no distress	premenopause	heterosexual	living together	>3 per week	no	no	no	no	no	no	no	3	3	5	3	4
412	412	33	49	163	graduated bachelor degree	employer	17001-21000	legally married	1	no		no	no	no	no	no	no	no	no	no	no	no	no	no	no	no	no	no	no	no	no	no	no distress	premenopause	heterosexual	not living together	1 per week	no	no	no	no	no	no	no	2	3	5	4	4
413	413	50	52	156	graduated associated	employer	30000-39999	married	0	no		no	no	no	no	no	no	no	no	no	no	no	no	yes	no	no	no	no	no	no	no	yes	distress	premenopause	heterosexual	living together	2-3 per month	yes	no	no	no	yes	no	no	2	3	3	3	3
414	414	44	60	161	graduated bachelor degree	work for hire	21001-25000	married	3	no		no	no	no	no	no	no	no	no	no	no	no	no	yes	no	no	no	no	no	yes	no	no	no distress	premenopause	heterosexual	living together	1 per week	no	no	no	no	no	no	no	1	2	3	3	3
415	415	27	92	164	graduated high school	government employer	10001-17000	living together not legally marr	1	yes	diabetes mellitus	no	no	no	no	no	no	no	no	no	no	no	no	no	no	no	no	no	no	no	no	no	no distress	premenopause	homosexual	living together	2-3 per month	yes	yes	no	yes	no	no	yes	3	3	5	5	4
416	416	33	60	174	graduated high school	government employer	10001-17000	legally married	2	no		no	no	no	no	no	no	no	no	no	no	no	no	yes	no	no	no	yes	no	no	no	no	no distress	premenopause	heterosexual	living together	2-3 per week	no	no	no	no	no	no	no	5	4	4	5	5
417	417	35	71	155	graduated associated	government employer	17001-21000	legally married	0	no		no	no	no	no	no	no	no	no	no	no	no	no	yes	no	no	no	no	no	no	no	yes	no distress	premenopause	heterosexual	living together	2-3 per week	no	no	no	no	no	no	no	3	3	2	3	4
418	418	49	59	160	graduated high school	business	10001-17000	legally married	2	no		no	no	no	no	no	no	no	no	no	no	no	no	yes	no	yes	no	no	no	no	no	no	no distress	premenopause	heterosexual	living together	1 per month	yes	yes	yes	no	no	no	no	1	1	1	1	1
419	419	34	65	152	graduated bachelor degree	government employer	40000-49999	married	2	no		no	no	no	no	no	no	no	no	no	no	no	no	no	no	no	no	no	no	no	no	no	no distress	premenopause	heterosexual	living together	2-3 per month	no	no	no	no	no	no	no	3	3	3	1	3
420	420	39	77	162	graduated high school	civil servant	10001-17000	divorce	3	no		no	no	no	no	no	no	no	no	no	no	no	no	yes	no	no	no	no	no	yes	no	no	no distress	premenopause	heterosexual	not living together	2-3 per month	no	no	no	no	no	no	no	3	3	1	3	3
421	421	40	72	175	graduated bachelor degree	civil servant	10001-17000	divorce	2	no		no	no	no	no	no	no	no	no	no	no	no	no	yes	no	no	no	no	no	yes	no	no	no distress	premenopause	heterosexual	not living together	1 per week	no	no	no	no	no	no	no	2	3	4	3	3
422	422	59	62	150	graduated high school	government employer	21001-25000	widow	2	yes	diabetes mellitus	no	no	no	no	no	no	yes	no	no	no	no	no	yes	no	no	no	no	no	yes	no	no	no distress	postmenopause	heterosexual	not living together	2-3 per month	no	no	no	no	no	no	no	2	3	3	3	3
423	423	42	53	158	graduated bachelor degree	government employer	50000-59999	legally married	1	no		no	no	no	no	no	no	no	no	no	no	no	no	no	no	no	no	no	no	no	no	no	no distress	premenopause	heterosexual	living together	1-2 per year	no	no	no	no	no	no	no	1	1	0	0	0
424	424	36	74	164	graduated bachelor degree	government employer	10001-17000	legally married	1	no		no	no	no	no	no	no	no	no	no	no	no	no	no	no	no	no	no	no	no	no	no	no distress	premenopause	heterosexual	living together	2-3 per month	no	no	no	no	no	no	no	3	3	3	3	3
425	425	22	65	159	graduated high school	work for hire	10001-17000	single	0	no		no	no	no	no	no	no	no	no	no	no	no	no	no	no	no	no	no	no	no	no	no	no distress	premenopause	heterosexual	living together	>3 per week	no	no	no	no	no	no	no	2	2	1	1	3
426	426	50	66	155	graduated high school	civil servant	25001-29999	legally married	2	no		no	no	no	no	no	no	no	no	no	no	no	no	yes	no	no	no	no	no	yes	no	no	no distress	premenopause	heterosexual	living together	2-3 per month	no	no	no	no	no	no	no	2	3	3	3	3
427	427	45	66	145	graduated bachelor degree	work for hire	17001-21000	legally married	1	no		no	no	no	no	no	no	no	no	no	no	no	no	no	no	no	no	no	no	no	no	no	no distress	premenopause	heterosexual	living together	none per year	no	no	no	no	no	no	no	1	1	0	0	0
428	428	48	67	150	graduated high school	government employer	10001-17000	legally married	1	yes	HIV, rheumatoid arthritis	no	no	no	no	no	no	yes	no	no	no	no	no	yes	no	yes	no	no	no	yes	no	no	no distress	premenopause	heterosexual	not living together	2-3 per month	yes	no	no	no	no	no	yes	2	2	3	3	4
429	429	47	76	155	graduated high school	government employer	10001-17000	married	1	no		no	no	no	no	no	no	no	no	no	no	no	no	no	no	no	no	no	no	no	no	no	no distress	premenopause	heterosexual	living together	2-3 per month	no	no	no	no	no	no	no	1	1	0	0	0
430	430	40	50	157	graduated master degree	employer	21001-25000	legally married	2	no		no	no	no	no	no	no	no	no	no	no	no	no	yes	no	no	no	no	no	yes	no	no	no distress	premenopause	heterosexual	living together	2-3 per month	yes	yes	no	no	no	no	no	3	3	3	3	3
431	431	58	85	155	graduated primary school	work for hire	5001-10000	not living together	3	yes	hypertension, dyslipidemia	no	no	no	no	no	no	yes	yes	no	no	no	no	no	no	no	no	no	no	no	no	no	no distress	postmenopause	heterosexual	not living together	1-2 per year	no	no	no	no	no	no	no	1	1	0	0	0
432	432	52	57	154	graduated bachelor degree	employer	25001-29999	legally married	2	yes	spondylolysis	no	no	no	no	no	no	no	no	no	no	no	no	yes	no	no	no	no	no	yes	no	no	no distress	postmenopause	heterosexual	living together	1-2 per year	yes	yes	no	no	no	no	no	1	1	1	1	1
433	433	53	84	156	no	farmer	<5000	single	2	no		no	no	no	no	no	no	no	no	no	no	no	no	no	no	no	no	no	no	no	no	no	no distress	postmenopause	heterosexual	not living together	none per year	no	no	no	no	no	no	no	1	2	3	2	3
434	434	43	86	162	graduated high school	government employer	17001-21000	living together not legally marr	4	yes	hypertension	no	no	no	no	no	no	yes	yes	no	no	no	no	yes	no	no	no	no	no	yes	no	no	no distress	postmenopause	heterosexual	living together	2-3 per week	no	no	no	no	no	no	no	2	3	1	2	3
435	435	27	50	150	graduated high school	work for hire	5001-10000	legally married	1	no		no	no	no	no	no	no	no	no	no	no	no	no	yes	no	no	no	no	no	yes	no	no	no distress	premenopause	heterosexual	living together	1 per month	no	no	no	no	no	no	no	1	1	1	1	1
436	436	42	57	162	graduated bachelor degree	civil servant	>60000	legally married	2	no		no	no	no	no	no	no	no	no	no	no	no	no	yes	no	yes	no	no	no	no	no	no	no distress	premenopause	heterosexual	living together	2-3 per month	no	no	no	no	no	no	no	5	3	4	3	3
437	437	38	62	151	graduated high school	work for hire	5001-10000	legally married	1	yes		no	no	no	no	no	no	yes	no	no	no	no	no	yes	no	yes	no	no	no	no	no	no	no distress	premenopause	heterosexual	living together	1 per week	no	no	no	no	no	no	no	2	3	3	3	3
438	438	37	58	160	graduated high school	work for hire	5001-10000	married	3	no		no	no	no	no	no	no	no	no	no	no	no	no	yes	no	no	no	no	no	yes	no	no	distress	premenopause	heterosexual	living together	2-3 per week	no	no	no	no	no	no	no	4	4	4	4	4
439	439	43	63	163	graduated high school	government employer	10001-17000	married	3	no		no	no	no	no	no	no	no	no	no	no	no	no	yes	no	no	no	no	no	yes	no	no	distress	postmenopause	heterosexual	living together	2-3 per week	no	no	no	no	no	no	no	2	3	3	3	3
440	440	38	48	158	graduated bachelor degree	civil servant	10001-17000	legally married	3	no		no	no	no	no	no	no	no	no	no	no	no	no	yes	no	no	no	no	no	yes	no	no	no distress	premenopause	heterosexual	living together	>3 per week	no	no	no	no	no	no	no	5	4	4	4	4
441	441	27	41	150	graduated bachelor degree	government employer	21001-25000	single	0	no		no	no	no	no	no	no	no	no	no	no	no	no	yes	no	yes	no	no	no	no	yes	no	no distress	premenopause	heterosexual	living together	1 per month	no	no	no	no	no	no	no	3	3	2	3	2
442	442	48	58	155	graduated associated	civil servant	50000-59999	legally married	1	yes	dyslipidemia	no	no	no	no	no	no	no	no	no	no	no	no	no	no	no	no	no	no	no	no	no	no distress	premenopause	heterosexual	living together	1 per month	no	no	no	no	no	no	no	2	2	1	1	3
443	443	57	57	153	graduated bachelor degree	civil servant	>60000	legally married	2	no		no	no	no	no	no	no	no	no	no	no	no	no	no	no	no	no	no	no	no	no	no	no distress	postmenopause	heterosexual	living together	2-3 per month	yes	no	no	yes	no	no	no	2	3	2	3	4
444	444	59	51	151	graduated bachelor degree	civil servant	>60000	legally married	2	no		no	no	no	no	no	no	no	no	no	no	no	no	no	no	no	no	no	no	no	no	no	no distress	postmenopause	heterosexual	living together	1 per month	yes	no	yes	yes	no	yes	no	2	2	3	3	3
445	445	56	54	153	graduated master degree	civil servant	>60000	legally married	2	yes	dyslipidemia	no	no	no	no	no	no	yes	no	no	no	no	no	no	no	no	no	no	no	no	no	no	no distress	postmenopause	heterosexual	living together	2-3 per month	no	no	no	no	no	no	no	4	3	3	3	3
446	446	59	67	170	graduated associated	civil servant	>60000	married	0	yes	diabetes mellitus	no	no	no	no	no	no	yes	no	no	no	no	no	no	no	no	no	no	no	no	no	no	no distress	postmenopause	heterosexual	living together	1 per week	no	no	no	no	no	no	no	2	2	5	3	4
447	447	33	60	169	graduated bachelor degree	civil servant	30000-39999	legally married	1	no		no	no	no	no	no	no	no	no	no	no	no	no	yes	no	yes	no	no	no	no	no	no	distress	premenopause	heterosexual	living together	1 per month	yes	yes	no	no	no	no	no	1	1	5	3	3
448	448	39	65	160	graduated bachelor degree	government employer	21001-25000	living together not legally marr	0	no		no	no	no	no	no	no	no	no	no	no	no	no	no	no	no	no	no	no	no	no	no	no distress	premenopause	heterosexual	not living together	>3 per week	no	no	no	no	no	no	no	3	3	3	4	3
449	449	25	50	155	graduated bachelor degree	government employer	5001-10000	living together not legally marr	0	no		no	no	no	no	no	no	no	no	no	no	no	no	no	no	no	no	no	no	no	no	no	no distress	premenopause	heterosexual	not living together	>3 per week	no	no	no	no	no	no	no	3	4	3	3	4
450	450	46	43	149	graduated associated	civil servant	10001-17000	legally married	2	no		no	no	no	no	no	no	no	no	no	no	no	no	yes	no	no	no	no	no	yes	no	no	no distress	premenopause	asexual	living together	1 per week	no	no	no	no	no	no	no	1	1	1	1	2
451	451	37	68	154	graduated associated	work for hire	5001-10000	single	0	no		no	no	no	no	no	no	no	no	no	no	no	no	yes	no	yes	no	no	no	no	no	no	no distress	premenopause	heterosexual	not living together	2-3 per month	no	no	no	no	no	no	no	2	3	3	2	3
452	452	43	62	150	graduated high school	government employer	10001-17000	legally married	2	no		no	no	no	no	no	no	no	no	no	no	no	no	yes	no	no	no	no	no	yes	no	no	no distress	premenopause	heterosexual	living together	2-3 per month	no	no	no	no	no	no	no	3	3	3	3	3
453	453	40	72	156	graduated bachelor degree	government employer	25001-29999	married	0	no		no	no	no	no	no	no	no	no	no	no	no	no	no	no	no	no	no	no	no	no	no	no distress	premenopause	heterosexual	living together	1 per week	no	no	no	no	no	no	no	1	1	1	2	2
454	454	38	60	152	graduated master degree	employer	17001-21000	legally married	0	no		no	no	no	no	no	no	no	no	no	no	no	no	yes	no	yes	no	no	no	no	no	no	no distress	premenopause	heterosexual	living together	1 per month	no	no	no	no	no	no	no	2	2	2	2	3
455	455	38	62	153	graduated bachelor degree	government employer	25001-29999	legally married	0	no		no	no	no	no	no	no	no	no	no	no	no	no	no	no	no	no	no	no	no	no	no	no distress	premenopause	heterosexual	living together	2-3 per week	no	no	no	no	no	no	no	2	3	4	3	3
456	456	45	73	156	graduated master degree	government employer	30000-39999	legally married	0	no		no	no	no	no	no	no	no	no	no	no	no	no	yes	no	no	no	no	no	no	yes	no	no distress	premenopause	heterosexual	living together	1 per week	yes	no	no	no	no	no	yes	2	2	2	1	3
457	457	42	50	161	graduated master degree	government employer	30000-39999	legally married	0	yes	allergic rhinitis	no	no	no	no	no	no	yes	no	no	no	no	no	no	no	no	no	no	no	no	no	no	no distress	premenopause	heterosexual	living together	2-3 per week	no	no	no	no	no	no	no	2	3	3	3	4
458	458	27	62	153	graduated bachelor degree	government employer	10001-17000	living together not legally marr	0	no		no	no	no	no	no	no	yes	no	yes	yes	yes	no	yes	no	yes	no	no	no	no	no	no	no distress	premenopause	polysexual	living together	2-3 per week	no	no	no	no	no	no	no	2	3	3	3	3
459	459	50	54	156	graduated associated	work for hire	30000-39999	legally married	2	yes	hypertension	no	no	no	no	no	no	yes	yes	no	no	no	no	yes	no	no	no	no	no	yes	no	no	no distress	premenopause	heterosexual	living together	2-3 per week	no	no	no	no	no	no	no	2	2	2	3	3
460	460	36	64	150	graduated bachelor degree	government employer	21001-25000	married	0	yes	dyslipidemia	no	no	no	no	no	no	yes	no	no	no	no	no	no	no	no	no	no	no	no	no	no	no distress	premenopause	heterosexual	not living together	2-3 per week	no	no	no	no	no	no	no	2	3	4	3	4
461	461	29	61	156	graduated bachelor degree	employer	17001-21000	legally married	0	no		no	no	no	no	no	no	no	no	no	no	no	no	yes	no	no	no	no	no	no	no	yes	no distress	premenopause	heterosexual	living together	2-3 per week	no	no	no	no	no	no	no	3	3	4	3	4
462	462	38	65	160	graduated bachelor degree	government employer	10001-17000	legally married	2	no		no	no	no	no	no	no	no	no	no	no	no	no	yes	no	no	no	no	no	no	no	yes	no distress	premenopause	heterosexual	living together	1 per week	no	no	no	no	no	no	no	4	3	3	1	4
463	463	42	60	160	graduated high school	work for hire	10001-17000	married	3	no		no	no	no	no	no	no	no	no	no	no	no	no	no	no	no	no	no	no	no	no	no	no distress	premenopause	heterosexual	living together	1 per week	no	no	no	no	no	no	no	3	3	3	3	3
464	464	31	57	158	graduated associated	government employer	10001-17000	married	1	no		no	no	no	no	no	no	no	no	no	no	no	no	no	no	no	no	no	no	no	no	no	no distress	premenopause	heterosexual	living together	1 per week	no	no	no	no	no	no	no	3	3	3	3	4
465	465	38	48	160	graduated associated	government employer	10001-17000	legally married	1	no		no	no	no	no	no	no	no	no	no	no	no	no	no	no	no	no	no	no	no	no	no	distress	premenopause	heterosexual	living together	1 per month	no	no	no	no	no	no	no	1	1	2	3	5
466	466	25	45	163	graduated bachelor degree	government employer	10001-17000	legally married	1	no		no	no	no	no	no	no	no	no	no	no	no	no	yes	no	no	no	no	no	no	yes	no	no distress	premenopause	heterosexual	living together	1 per week	yes	yes	no	no	no	no	no	1	1	3	3	4
467	467	40	58	150	graduated bachelor degree	civil servant	10001-17000	legally married	2	yes	hypertension	no	no	no	no	no	no	yes	yes	no	no	no	no	yes	no	no	no	no	no	no	no	yes	no distress	premenopause	heterosexual	living together	1 per month	no	no	no	no	no	no	no	3	2	1	1	3
468	468	53	64	165	graduated high school	employer	10001-17000	legally married	0	no		no	no	no	no	no	no	no	no	no	no	no	no	yes	no	no	no	no	no	no	no	yes	no distress	postmenopause	heterosexual	living together	1 per week	no	no	no	no	no	no	no	2	3	3	3	3
469	469	25	43	155	graduated associated	business	10001-17000	married	1	no		no	no	no	no	no	no	no	no	no	no	no	no	yes	no	no	no	no	no	no	no	yes	no distress	premenopause	heterosexual	living together	2-3 per week	no	no	no	no	no	no	no	2	2	3	3	2
470	470	32	52	150	graduated high school	government employer	10001-17000	living together not legally marr	1	no		no	no	no	no	no	no	no	no	no	no	no	no	yes	no	no	no	no	no	no	no	yes	distress	premenopause	heterosexual	living together	2-3 per month	no	no	no	no	no	no	no	3	3	3	3	2
471	471	42	68	155	graduated bachelor degree	government employer	10001-17000	legally married	2	yes	hypertension	no	no	no	no	no	no	yes	yes	yes	no	no	yes	yes	no	yes	no	no	no	no	no	no	distress	premenopause	heterosexual	living together	2-3 per month	yes	yes	no	no	no	yes	no	1	1	1	1	1
472	472	40	63	152	graduated bachelor degree	government employer	10001-17000	legally married	1	yes	asthma	no	no	no	no	no	no	no	no	no	no	no	no	no	no	no	no	no	no	no	no	no	no distress	premenopause	heterosexual	living together	2-3 per week	no	no	no	no	no	no	no	3	3	1	1	2
473	473	39	64	163	graduated high school	employer	10001-17000	legally married	1	no		no	no	no	no	no	no	no	no	no	no	no	no	yes	no	no	yes	no	no	no	no	no	no distress	premenopause	heterosexual	living together	2-3 per month	no	no	no	no	no	no	no	2	1	2	2	2
474	474	30	60	155	graduated bachelor degree	civil servant	10001-17000	married	1	no		no	no	no	no	no	no	no	no	no	no	no	no	no	no	no	no	no	no	no	no	no	no distress	premenopause	heterosexual	living together	2-3 per week	no	no	no	no	no	no	no	2	3	3	3	2
475	475	30	65	155	graduated associated	civil servant	10001-17000	legally married	3	no		no	no	no	no	no	no	no	no	no	no	no	no	yes	no	no	no	no	no	yes	no	no	no distress	premenopause	heterosexual	living together	>3 per week	no	no	no	no	no	no	no	4	4	1	1	1
476	476	41	70	150	graduated bachelor degree	government employer	30000-39999	legally married	2	no		no	no	no	no	no	no	no	no	no	no	no	no	yes	no	no	no	no	no	no	no	yes	no distress	premenopause	heterosexual	living together	2-3 per week	no	no	no	no	no	no	no	3	3	4	3	4
477	477	39	56	160	graduated master degree	government employer	25001-29999	married	1	no		no	no	no	no	no	no	no	no	no	no	no	no	no	no	no	no	no	no	no	no	no	no distress	premenopause	heterosexual	living together	1 per week	no	no	no	no	no	no	no	2	3	1	1	3
478	478	43	78	145	graduated bachelor degree	farmer	17001-21000	legally married	0	no		no	no	no	no	no	no	no	no	no	no	no	no	no	no	no	no	no	no	no	no	no	no distress	premenopause	heterosexual	living together	2-3 per month	yes	yes	yes	yes	yes	yes	no	1	1	1	1	1
479	479	57	59	151	graduated high school	civil servant	30000-39999	legally married	2	no		no	no	no	no	no	no	no	no	no	no	no	no	yes	no	no	no	no	no	yes	no	no	no distress	postmenopause	heterosexual	living together	none per year	yes	yes	no	no	no	no	no	1	1	0	0	0
480	480	47	60	150	graduated primary school	business	10001-17000	legally married	4	no		no	no	no	no	no	no	no	no	no	no	no	no	yes	no	no	no	no	no	no	no	yes	no distress	premenopause	heterosexual	living together	2-3 per week	no	no	no	no	no	no	no	3	3	3	3	3
481	481	34	74	155	graduated master degree	civil servant	50000-59999	legally married	0	yes	obesity, dyslipidemia	no	no	no	no	no	no	no	no	no	no	no	no	no	no	no	no	no	no	no	no	no	no distress	premenopause	heterosexual	living together	2-3 per week	no	no	no	no	no	no	no	2	3	4	3	4
482	482	58	69	153	graduated bachelor degree	civil servant	>60000	legally married	2	yes	dyslipidemia, hypertension	no	no	no	no	no	no	yes	yes	no	no	no	no	no	no	no	no	no	no	no	no	no	no distress	postmenopause	heterosexual	living together	2-3 per week	yes	yes	no	yes	no	no	no	2	2	5	2	3
483	483	28	51	155	graduated bachelor degree	employer	10001-17000	legally married	1	no		no	no	no	no	no	no	no	no	no	no	no	no	yes	no	no	no	no	no	no	yes	no	no distress	premenopause	heterosexual	living together	2-3 per month	no	no	no	no	no	no	no	2	2	1	1	2
484	484	58	50	154	graduated associated	civil servant	50000-59999	legally married	3	no		no	no	no	no	no	no	no	no	no	no	no	no	yes	no	no	no	no	no	yes	no	no	no distress	postmenopause	heterosexual	living together	1 per week	no	no	no	no	no	no	no	2	3	4	3	5
485	485	43	60	156	graduated bachelor degree	government employer	10001-17000	legally married	2	no		no	no	no	no	no	no	no	no	no	no	no	no	yes	no	yes	no	no	no	no	no	no	no distress	premenopause	heterosexual	living together	1-2 per year	no	no	no	no	no	no	no	1	1	3	3	4
486	486	49	58	153	graduated bachelor degree	business	5001-10000	legally married	0	yes	hypertension	no	no	no	no	no	no	yes	yes	no	no	no	no	no	no	no	no	no	no	no	no	no	distress	postmenopause	heterosexual	living together	2-3 per week	yes	no	no	no	no	no	yes	2	3	3	3	3
487	487	45	56	157	graduated high school	farmer	<5000	legally married	3	no		no	no	no	no	no	no	no	no	no	no	no	no	yes	no	no	no	no	no	yes	no	no	no distress	premenopause	heterosexual	living together	1 per week	no	no	no	no	no	no	no	1	1	1	1	2
488	488	41	95	155	graduated bachelor degree	teacher	21001-25000	legally married	2	no		no	no	no	no	no	no	no	no	no	no	no	no	yes	no	no	yes	no	no	no	no	no	no distress	premenopause	heterosexual	living together	2-3 per week	no	no	no	no	no	no	no	2	3	3	3	3
489	489	38	58	145	graduated high school	employer	5001-10000	legally married	1	no		no	no	no	no	no	no	no	no	no	no	no	no	yes	no	no	yes	no	no	no	no	no	no distress	premenopause	heterosexual	living together	1 per month	no	no	no	no	no	no	no	2	3	3	3	3
490	490	59	69	157	graduated primary school	no	no	legally married	5	yes	hypertension	no	no	no	no	no	no	yes	yes	no	no	no	no	no	no	no	no	no	no	no	no	no	no distress	postmenopause	heterosexual	living together	1 per month	yes	yes	no	no	no	no	no	1	1	3	3	3
491	491	40	47	153	graduated bachelor degree	employer	10001-17000	divorce	1	no		no	no	no	no	no	no	no	no	no	no	no	no	no	no	no	no	no	no	no	no	no	no distress	premenopause	heterosexual	not living together	1 per week	yes	yes	no	no	no	no	no	3	3	3	3	3
492	492	63	67	150	graduated primary school	farmer	10001-17000	legally married	2	no		no	no	no	no	no	no	no	no	no	no	no	no	no	no	no	no	no	no	no	no	no	no distress	postmenopause	heterosexual	living together	1-2 per year	no	no	no	no	no	no	no	1	1	1	1	1
493	493	56	65.1	159	graduated primary school	work for hire	5001-10000	legally married	5	no		no	no	no	no	no	no	no	no	no	no	no	no	no	no	no	no	no	no	no	no	no	no distress	postmenopause	heterosexual	living together	2-3 per month	no	no	no	no	no	no	no	1	1	0	1	1
494	494	51	71	158	graduated primary school	business	5001-10000	legally married	1	no		no	no	no	no	no	no	no	no	no	no	no	no	yes	no	no	no	no	no	yes	no	no	no distress	postmenopause	heterosexual	living together	1-2 per year	no	no	no	no	no	no	no	1	1	0	0	0
495	495	56	70	168	graduated primary school	work for hire	<5000	legally married	7	no		no	no	no	no	no	no	no	no	no	no	no	no	no	no	no	no	no	no	no	no	no	no distress	postmenopause	heterosexual	living together	1 per month	yes	no	no	yes	no	no	no	1	1	1	1	0
496	496	57	54	159	graduated high school	government employer	5001-10000	married	1	yes	asthma	no	no	no	no	no	no	yes	no	yes	no	no	no	yes	no	yes	no	no	no	no	no	no	no distress	postmenopause	asexual	not living together	1-2 per year	yes	yes	no	no	no	no	no	1	1	0	0	0
497	497	47	48	160	graduated doctoral degree	teacher	40000-49999	single	0	no		no	no	no	no	no	no	no	no	no	no	no	no	yes	no	yes	no	no	no	no	no	no	no distress	premenopause	homosexual	not living together	1 per month	yes	no	no	no	yes	no	yes	1	1	4	3	3
498	498	42	54	160	graduated high school	farmer	5001-10000	legally married	1	yes	dyspepsia	no	no	no	no	no	no	yes	no	no	no	no	no	no	no	no	no	no	no	no	no	no	distress	postmenopause	heterosexual	living together	2-3 per week	yes	yes	yes	no	no	no	no	1	2	1	2	2
499	499	41	71.5	165	graduated high school	employer	10001-17000	legally married	3	yes	thyroid disease	no	no	no	no	no	no	yes	no	no	no	no	no	yes	no	no	no	no	no	yes	no	no	no distress	premenopause	heterosexual	living together	1 per week	yes	yes	no	no	no	no	yes	1	3	0	0	0
500	500	46	54	154	graduated bachelor degree	teacher	25001-29999	legally married	2	no		yes	no	no	no	no	yes	no	no	no	no	no	no	no	no	no	no	no	no	no	no	no	distress	postmenopause	heterosexual	living together	1 per month	yes	yes	no	no	no	no	no	1	1	2	1	1
[truncated: 60 more columns]
